# Supplementary material for: Convergent transcriptomic and genomic evidence supporting a dysregulation of CXCL16 and CCL5 in Alzheimer’s disease
Source: Alzheimers Res Ther. 2023 Jan 21;15:17. doi: 10.1186/s13195-022-01159-5 (PMC9863145; doi:10.1186/s13195-022-01159-5)
Supplement: Supplementary file 2 — Additional file 2. Rare variants of 31 chemokine genes in Han Chinese. [file 13195_2022_1159_MOESM2_ESM.xlsx]

## Sheet: rare variants
Rare variants of 31 chemokine genes in Han Chinese with AD
Gene	Chra	Positionb	Variant IDc	Altd	Refe	Location	Function	Amino acid change	MeanDPf	M-CAPg	M-CAP sensitivity scoreh	Stage 1 (Southern cohort)							Stage 2 (Eastern cohort)							Stage 3 (meta-analysis)
												MAF of casesi	Allele no. of cases	MAF of controlsi	Allele no. of controls	P value	ORj	95% CIk	MAF of casesi	Allele no. of cases	MAF of controlsi	Allele no. of controls	P value	ORj	95% CIk	P value	ORj	95% CIk	Het I2(%)l	Het Pm
CCL1	17	32688760	rs73288091	A	G	intronic	regulatory	-	40.8	NA	NA	0.0008	1250	0.0003329	3004	0.501388	2.40432	0.03-188.51	0.0007812	1280	0.00099	7074	1	0.789344	0.02-6.15	0.843394	1.18357	0.22-6.30	0	0.529955
CCL1	17	32690253	chr17_32690253_G_A	A	G	upstream	downstream	-	36.2	NA	NA	0	1242	0.0003369	2968	1	0	0.00-93.06	0	1256	-	7074	NA	NA	NA	NA	NA	NA	NA	NA
CCL1	17	32690089	chr17_32690089_T_C	C	T	intronic	intron	-	34.9	NA	NA	0	1246	0	2970	1	0	0.00-Inf	0.0007899	1266	-	7074	NA	NA	NA	NA	NA	NA	NA	NA
CCL1	17	32687689	rs3136684	G	A	intronic	downstream	-	30.4	NA	NA	0	1156	0.0003571	2800	1	0	0.00-94.33	0	1152	0	7074	1	0	0.00-Inf	0.636908	1.81699	0.15-21.69	0	0.432015
CCL1	17	32687638	rs572840565	C	T	exonic	synonymous	CCL1:p.T77T	37.8	NA	NA	0	1252	0	2980	1	0	0.00-Inf	0	1270	0	7074	1	0	0.00-Inf	0.360988	3.64016	0.23-58.22	0	0.763773
CCL1	17	32688811	rs772552276	G	C	exonic	regulatory	CCL1:p.G61R	44.7	0.007191	0.99231	0	1270	0.0006636	3014	1	0	0.00-12.64	0	1288	0	7074	1	0	0.00-Inf	0.888033	1.18823	0.11-13.11	0	0.333076
CCL1	17	32687571	rs749704943	C	A	UTR3	3_prime_UTR	-	39.1	NA	NA	0	1260	0	3002	1	0	0.00-Inf	0.0007788	1284	-	7074	NA	NA	NA	NA	NA	NA	NA	NA
CCL1	17	32690119	rs542632553	C	A	exonic	downstream	CCL1:p.V21G	38.5	0.00821	0.99	0	1262	0	3002	1	0	0.00-Inf	0.0007825	1278	0.000848	7074	1	0.922475	0.02-7.61	0.888544	1.14252	0.18-7.36	0	0.676998
CCL1	17	32687650	chr17_32687650_G_C	C	G	exonic	downstream	CCL1:p.C73W	36.9	0.201628	0.64692	0	1248	0.0003372	2966	1	0	0.00-92.55	0	1262	-	7074	NA	NA	NA	NA	NA	NA	NA	NA
CCL1	17	32687522	rs1463966077	G	T	UTR3	downstream	-	34.5	NA	NA	0.0008078	1238	0	2956	0.295184	2.38965	0.06-Inf	0	1256	0	7074	1	0	0.00-Inf	0.138752	6.5076	0.55-77.68	0	0.925536
CCL1	17	32688738	chr17_32688738_A_T	T	A	intronic	regulatory	-	37.1	NA	NA	0	1214	0.0003342	2992	1	0	0.00-95.98	0.0008013	1248	0	7074	0.149964	5.67281	0.15-Inf	0.253622	3.73766	0.39-35.95	41.9291	0.189432
CCL1	17	32690057	rs375569467	A	G	intronic	intron	-	29.3	NA	NA	0	1162	0.0003524	2838	1	0	0.00-95.11	0	1168	0	7074	1	0	0.00-Inf	0.637207	1.81603	0.15-21.68	0	0.437045
CCL1	17	32687511	rs3136683	C	G	UTR3	downstream	-	32.9	NA	NA	0	1220	0.0003413	2930	1	0	0.00-93.53	0	1246	0	7074	1	0	0.00-Inf	0.657608	1.75195	0.15-20.91	0	0.448047
CCL1	17	32688775	rs187174245	G	A	intronic	regulatory	-	42.5	NA	NA	0.003968	1260	0.003989	3008	1	0.994688	0.27-3.04	0.0007776	1286	0.000424	7074	0.4874	1.83424	0.03-22.86	0.832816	1.10762	0.43-2.86	0	0.630524
CCL1	17	32690056	rs185823036	T	C	intronic	downstream	-	29	NA	NA	0.001712	1168	0.001413	2830	1	1.21184	0.11-8.47	0.0008532	1172	0.000848	7074	1	1.00598	0.02-8.30	0.859997	1.12665	0.30-4.24	0	0.893086
CCL1	17	32690231	chr17_32690231_G_A	A	G	UTR5	5_prime_UTR	-	38.5	NA	NA	0	1260	0.0003331	3002	1	0	0.00-92.79	0	1278	-	7074	NA	NA	NA	NA	NA	NA	NA	NA
CCL1	17	32688878	rs533149708	G	C	exonic	regulatory	CCL1:p.A38A	45.3	NA	NA	0.00237	1266	0.0009954	3014	0.369603	2.38401	0.32-17.81	0	1290	0.00212	7074	0.148931	0	0.00-1.53	0.74323	1.26201	0.31-5.08	59.674	0.115318
CCL11	17	32614087	rs377267955	T	C	intronic	intron	-	49.1	NA	NA	0	1266	0	3014	1	0	0.00-Inf	0.0007788	1284	0	7074	0.153625	5.51364	0.14-Inf	0.108556	7.61524	0.64-90.90	0	0.452893
CCL11	17	32612684	rs897141820	T	C	upstream	upstream	-	41.8	NA	NA	0	1260	0	3000	1	0	0.00-Inf	0	1278	0.000424	7074	1	0	0.00-13.40	0.890857	1.18001	0.11-12.55	0	0.660088
CCL11	17	32614128	chr17_32614128_C_T	T	C	exonic	synonymous	CCL11:p.T30T	50.3	NA	NA	0	1270	0.0003318	3014	1	0	0.00-92.42	0	1288	-	7074	NA	NA	NA	NA	NA	NA	NA	NA
CCL11	17	32612864	rs1345202009	C	A	exonic	regulatory	CCL11:p.I13L	44	0.002338	0.99846	0	1266	0.000332	3012	1	0	0.00-92.65	0	1288	0.000141	7074	1	0	0.00-213.49	0.8721	1.20434	0.13-11.58	0	0.71718
CCL11	17	32614157	rs764694346	T	A	exonic	missense	CCL11:p.K40M	50.4	0.012144	0.98231	0	1270	0.0003318	3014	1	0	0.00-92.42	0	1290	0	7074	1	0	0.00-Inf	0.66966	1.71553	0.14-20.48	0	0.453348
CCL11	17	32614552	rs183026342	A	G	intronic	intron	-	39.1	NA	NA	0	1234	0	2996	1	0	0.00-Inf	0	1248	-	7074	NA	NA	NA	NA	NA	NA	NA	NA
CCL11	17	32612754	rs547574343	A	G	upstream	5_prime_UTR	-	44.7	NA	NA	0	1270	0.0003318	3014	1	0	0.00-92.42	0	1290	0	7074	1	0	0.00-Inf	0.66966	1.71553	0.14-20.48	0	0.453348
CCL11	17	32612665	rs762590301	G	A	upstream	upstream	-	38.5	NA	NA	0.0008	1250	0	2992	0.294672	2.39552	0.06-Inf	0.0007962	1256	0.000141	7074	0.278841	5.63586	0.07-440.81	0.0864488	6.254	0.77-50.86	0	0.91052
CCL11	17	32612703	rs1479581443	T	C	upstream	5_prime_UTR	-	43.6	NA	NA	0.002366	1268	0.0009954	3014	0.369865	2.38024	0.32-17.78	0.0007788	1284	0.001272	7074	1	0.611847	0.01-4.42	0.579948	1.42975	0.40-5.07	3.55615	0.30855
CCL11	17	32612937	rs370775153	A	G	intronic	regulatory	-	36.5	NA	NA	0.0008432	1186	0	2968	0.285508	2.50464	0.06-Inf	0	1210	0.000424	7074	1	0	0.00-14.15	0.452679	2.30088	0.26-20.25	0	0.323547
CCL11	17	32612691	rs1182975436	T	G	upstream	5_prime_UTR	-	42.7	NA	NA	0	1266	0.0003329	3004	1	0	0.00-92.41	0	1280	0.000565	7074	1	0	0.00-8.38	0.734587	0.688432	0.08-5.96	0	0.908759
CCL11	17	32612839	rs185980467	T	C	exonic	regulatory	CCL11:p.S4S	45	NA	NA	0.01343	1266	0.008988	3004	0.188127	1.50073	0.76-2.87	0.01009	1288	0.006785	7074	0.211042	1.49245	0.74-2.81	0.0682935	1.49662	0.97-2.31	0	0.990026
CCL11	17	32612712	rs200213188	T	C	upstream	5_prime_UTR	-	43.8	NA	NA	0	1268	0	3012	1	0	0.00-Inf	0.0007764	1288	0.000424	7074	0.487891	1.83139	0.03-22.83	0.502944	1.95436	0.28-13.88	0	0.910426
CCL11	17	32612731	rs199775798	G	A	upstream	5_prime_UTR	-	44.5	NA	NA	0.0007874	1270	0.0006636	3014	1	1.18676	0.02-22.82	0	1290	0.00099	7074	0.604679	0	0.00-3.81	0.736791	0.729407	0.12-4.59	0	0.536409
CCL11	17	32614658	chr17_32614658_G_A	A	G	exonic	synonymous	CCL11:p.V81V	44.6	NA	NA	0	1266	0.000332	3012	1	0	0.00-92.65	0	1288	0	7074	1	0	0.00-Inf	0.668443	1.71916	0.14-20.52	0	0.453567
CCL11	17	32614743	rs200369153	C	G	UTR3	3_prime_UTR	-	38	NA	NA	0	1200	0.0003358	2978	1	0	0.00-96.64	0.001631	1226	0.000424	7074	0.160543	3.85131	0.32-33.64	0.21809	2.66942	0.56-12.74	0	0.410958
CCL11	17	32614577	chr17_32614577_T_G	G	T	intronic	intron	-	42.4	NA	NA	0	1260	0	3012	1	0	0.00-Inf	0.0007812	1280	-	7074	NA	NA	NA	NA	NA	NA	NA	NA
CCL11	17	32614551	rs1190477269	C	T	intronic	intron	-	39	NA	NA	0	1232	0	2998	1	0	0.00-Inf	0	1248	0.000141	7074	1	0	0.00-220.30	0.560134	2.08989	0.18-24.95	0	0.921873
CCL11	17	32614556	chr17_32614556_A_G	G	A	intronic	intron	-	40.1	NA	NA	0	1238	0.0003324	3008	1	0	0.00-94.62	0	1254	-	7074	NA	NA	NA	NA	NA	NA	NA	NA
CCL11	17	32612814	rs137995665	G	C	UTR5	regulatory	-	45	NA	NA	0	1270	0	3012	1	0	0.00-Inf	0.002326	1290	0.000707	7074	0.112327	3.29557	0.51-16.95	0.0928344	3.17021	0.83-12.17	0	0.877145
CCL11	17	32612721	chr17_32612721_T_C	C	T	upstream	5_prime_UTR	-	44.1	NA	NA	0.0007874	1270	0	3012	0.29659	2.37352	0.06-Inf	0	1290	0	7074	1	0	0.00-Inf	0.141885	6.41238	0.54-76.54	0	0.919405
CCL11	17	32614165	chr17_32614165_C_T	T	C	exonic	missense	CCL11:p.L43F	50.5	0.004421	0.99846	0	1270	0	3014	1	0	0.00-Inf	0	1290	-	7074	NA	NA	NA	NA	NA	NA	NA	NA
CCL11	17	32612842	rs757174131	T	A	exonic	regulatory	CCL11:p.A5A	44.4	NA	NA	0.0007899	1266	0	3010	0.296071	2.37945	0.06-Inf	0	1288	-	7074	NA	NA	NA	NA	NA	NA	NA	NA
CCL11	17	32612840	rs56120942	A	G	exonic	regulatory	CCL11:p.A5T	44.5	0.00424	0.99846	0	1264	0	3008	1	0	0.00-Inf	0	1288	0.000565	7074	1	0	0.00-8.32	0.994348	0.991568	0.10-10.32	0	0.585245
CCL11	17	32614704	chr17_32614704_C_A	A	C	exonic	missense	CCL11:p.P97T	43.1	0.015043	0.97615	0	1262	0	3010	1	0	0.00-Inf	0	1286	-	7074	NA	NA	NA	NA	NA	NA	NA	NA
CCL11	17	32612756	rs1470484567	A	G	upstream	5_prime_UTR	-	44.7	NA	NA	0	1270	0	3010	1	0	0.00-Inf	0	1288	-	7074	NA	NA	NA	NA	NA	NA	NA	NA
CCL11	17	32614703	chr17_32614703_G_A	A	G	exonic	synonymous	CCL11:p.K96K	43.2	NA	NA	0	1264	0	3012	1	0	0.00-Inf	0	1286	-	7074	NA	NA	NA	NA	NA	NA	NA	NA
CCL11	17	32612701	chr17_32612701_C_T	T	C	upstream	5_prime_UTR	-	43.4	NA	NA	0	1268	0.0003318	3014	1	0	0.00-92.57	0	1284	-	7074	NA	NA	NA	NA	NA	NA	NA	NA
CCL14	17	34313606	rs755332753	T	C	splicing	regulatory	-	45.9	0.00964	0.98538	0	1270	0	3014	1	0	0.00-Inf	0.0007764	1288	-	7074	NA	NA	NA	NA	NA	NA	NA	NA
CCL14	17	34312811	chr17_34312811_C_A	A	C	exonic	regulatory	CCL14:p.V34F	50.7	0.002496	0.99846	0	1270	0.0006636	3014	1	0	0.00-12.64	0	1290	-	7074	NA	NA	NA	NA	NA	NA	NA	NA
CCL14	17	34313637	rs771441014	T	C	exonic	regulatory	CCL14:p.A17T	49.4	0.002919	0.99846	0	1270	0	3014	1	0	0.00-Inf	0	1290	-	7074	NA	NA	NA	NA	NA	NA	NA	NA
CCL14	17	34311411	chr17_34311411_A_G	G	A	exonic	NMD,3_prime_UTR	CCL14:p.Y69H	44.4	0.010564	0.98462	0	1270	0	3012	1	0	0.00-Inf	0	1290	-	7074	NA	NA	NA	NA	NA	NA	NA	NA
CCL14	17	34311478	chr17_34311478_G_C	C	G	exonic	NMD,3_prime_UTR	CCL14:p.Y46X	43.4	NA	NA	0	1270	0	3004	1	0	0.00-Inf	0	1288	-	7074	NA	NA	NA	NA	NA	NA	NA	NA
CCL14	17	34311483	chr17_34311483_G_C	C	G	exonic	NMD,3_prime_UTR	CCL14:p.P45A	43.1	0.009029	0.98769	0	1270	0	3010	1	0	0.00-Inf	0	1288	-	7074	NA	NA	NA	NA	NA	NA	NA	NA
CCL14	17	34313607	rs186783049	C	G	exonic	regulatory	CCL14:p.R27G	46	0.004454	0.99846	0	1270	0.000332	3012	1	0	0.00-92.36	0.0007752	1290	-	7074	NA	NA	NA	NA	NA	NA	NA	NA
CCL14	17	34311433	rs148605501	T	C	exonic	synonymous	CCL14:p.P61P	44.3	NA	NA	0	1270	0.0003322	3010	1	0	0.00-92.30	0	1288	-	7074	NA	NA	NA	NA	NA	NA	NA	NA
CCL15	17	34324849	rs150213949	A	G	exonic	missense	CCL15:p.P99L	43.2	0.000585	1	0.002362	1270	0.001327	3014	0.429981	1.78177	0.26-10.55	0.001558	1284	-	7074	NA	NA	NA	NA	NA	NA	NA	NA
CCL15	17	34325361	rs567687330	C	T	exonic	5_prime_UTR	CCL15:p.K68R	44	0.00144	1	0	1268	0.0003318	3014	1	0	0.00-92.57	0.0007776	1286	-	7074	NA	NA	NA	NA	NA	NA	NA	NA
CCL15	17	34325426	chr17_34325426_G_C	C	G	exonic	regulatory	CCL15:p.S46R	42.6	0.001548	1	0.0007886	1268	0	3010	0.2964	2.37569	0.06-Inf	0	1286	-	7074	NA	NA	NA	NA	NA	NA	NA	NA
CCL15	17	34328523	chr17_34328523_G_C	C	G	exonic	regulatory	CCL15:p.V3V	67.4	NA	NA	0.0007899	1266	0	3012	0.295933	2.38103	0.06-Inf	0	1278	0	7074	1	0	0.00-Inf	0.140682	6.44859	0.54-76.97	0	0.921307
CCL15	17	34328513	chr17_34328513_C_A	A	C	exonic	regulatory	CCL15:p.A7S	67	0.001503	1	0	1264	0	3010	1	0	0.00-Inf	0.0007837	1276	-	7074	NA	NA	NA	NA	NA	NA	NA	NA
CCL15	17	34324876	rs745762672	T	C	exonic	missense	CCL15:p.R90Q	42.5	0.001033	1	0	1268	0	3004	1	0	0.00-Inf	0.00078	1282	-	7074	NA	NA	NA	NA	NA	NA	NA	NA
CCL16	17	34304735	chr17_34304735_G_A	A	G	exonic	regulatory	CCL16:p.T77I	62.3	0.004385	0.99846	0	1270	0.0003318	3014	1	0	0.00-92.42	0	1290	-	7074	NA	NA	NA	NA	NA	NA	NA	NA
CCL16	17	34304657	rs536870292	A	G	exonic	regulatory	CCL16:p.T103M	75.1	0.001475	1	0	1270	0.0003318	3014	1	0	0.00-92.42	0	1290	-	7074	NA	NA	NA	NA	NA	NA	NA	NA
CCL16	17	34308597	rs565897451	A	T	upstream	regulatory	-	33.1	NA	NA	0	1158	0.0006739	2968	1	0	0.00-13.65	0	1172	-	7074	NA	NA	NA	NA	NA	NA	NA	NA
CCL16	17	34304726	rs768847780	C	T	exonic	regulatory	CCL16:p.N80S	62.5	0.001551	1	0	1270	0.0009954	3014	0.559624	0	0.00-5.74	0	1290	-	7074	NA	NA	NA	NA	NA	NA	NA	NA
CCL16	17	34305241	chr17_34305241_C_T	T	C	exonic	synonymous	CCL16:p.V45V	49.3	NA	NA	0	1270	0.0003318	3014	1	0	0.00-92.42	0	1290	-	7074	NA	NA	NA	NA	NA	NA	NA	NA
CCL16	17	34308523	rs549950289	A	G	UTR5	regulatory	-	40.7	NA	NA	0	1264	0	2994	1	0	0.00-Inf	0.00156	1282	-	7074	NA	NA	NA	NA	NA	NA	NA	NA
CCL16	17	34308565	chr17_34308565_G_A	A	G	upstream	regulatory	-	37.3	NA	NA	0	1240	0.0003338	2996	1	0	0.00-94.09	0	1254	-	7074	NA	NA	NA	NA	NA	NA	NA	NA
CCL16	17	34304806	rs772673314	T	C	intronic	regulatory	-	61.7	NA	NA	0.0007886	1268	0	3008	0.296539	2.37411	0.06-Inf	0	1290	-	7074	NA	NA	NA	NA	NA	NA	NA	NA
CCL16	17	34308476	rs369188602	G	A	UTR5	regulatory	-	41.7	NA	NA	0	1266	0.000332	3012	1	0	0.00-92.65	0	1282	-	7074	NA	NA	NA	NA	NA	NA	NA	NA
CCL16	17	34304748	rs192887586	T	G	exonic	regulatory	CCL16:p.R73R	62.3	NA	NA	0	1270	0	3014	1	0	0.00-Inf	0.0007752	1290	-	7074	NA	NA	NA	NA	NA	NA	NA	NA
CCL16	17	34308436	chr17_34308436_G_C	C	G	exonic	regulatory	CCL16:p.A7A	41.3	NA	NA	0	1268	0	3012	1	0	0.00-Inf	0.0007812	1280	-	7074	NA	NA	NA	NA	NA	NA	NA	NA
CCL16	17	34308408	chr17_34308408_T_A	A	T	exonic	regulatory	CCL16:p.I17F	39.8	0.002232	0.99923	0	1270	0	3010	1	0	0.00-Inf	0	1278	-	7074	NA	NA	NA	NA	NA	NA	NA	NA
CCL16	17	34304538	chr17_34304538_T_C	C	T	UTR3	regulatory	-	62.2	NA	NA	0	1268	0	3014	1	0	0.00-Inf	0.0007764	1288	-	7074	NA	NA	NA	NA	NA	NA	NA	NA
CCL16	17	34305154	chr17_34305154_G_A	A	G	intronic	intron	-	48.9	NA	NA	0	1268	0.000332	3012	1	0	0.00-92.51	0	1290	-	7074	NA	NA	NA	NA	NA	NA	NA	NA
CCL16	17	34308475	rs1219037835	A	C	UTR5	regulatory	-	41.8	NA	NA	0.0007886	1268	0	3010	0.2964	2.37569	0.06-Inf	0	1278	-	7074	NA	NA	NA	NA	NA	NA	NA	NA
CCL16	17	34308350	rs200938478	A	G	intronic	regulatory	-	31.5	NA	NA	0	1202	0.002381	2940	0.204084	0	0.00-1.70	0.004181	1196	-	7074	NA	NA	NA	NA	NA	NA	NA	NA
CCL16	17	34308364	chr17_34308364_G_A	A	G	intronic	regulatory	-	33.9	NA	NA	0	1218	0.001008	2976	0.561152	0	0.00-5.91	0	1246	-	7074	NA	NA	NA	NA	NA	NA	NA	NA
CCL16	17	34308561	chr17_34308561_C_G	G	C	upstream	regulatory	-	38.1	NA	NA	0	1246	0.0006662	3002	1	0	0.00-12.83	0	1258	-	7074	NA	NA	NA	NA	NA	NA	NA	NA
CCL16	17	34305138	chr17_34305138_C_T	T	C	intronic	intron	-	48.3	NA	NA	0	1268	0	3014	1	0	0.00-Inf	0.0007764	1288	-	7074	NA	NA	NA	NA	NA	NA	NA	NA
CCL16	17	34308491	rs371857407	T	C	UTR5	regulatory	-	41.6	NA	NA	0	1270	0.0006649	3008	1	0	0.00-12.62	0	1286	-	7074	NA	NA	NA	NA	NA	NA	NA	NA
CCL16	17	34308392	rs543053536	T	C	exonic	regulatory	CCL16:p.R22H	37.8	0.001615	0.99923	0	1266	0	2988	1	0	0.00-Inf	0.0007862	1272	-	7074	NA	NA	NA	NA	NA	NA	NA	NA
CCL16	17	34308401	rs199602184	A	G	exonic	regulatory	CCL16:p.S19L	39	0.004801	0.99846	0	1270	0.0006649	3008	1	0	0.00-12.62	0	1276	-	7074	NA	NA	NA	NA	NA	NA	NA	NA
CCL16	17	34305092	chr17_34305092_A_C	C	A	intronic	intron	-	43.7	NA	NA	0.0008143	1228	0	2986	0.29141	2.43358	0.06-Inf	0	1252	-	7074	NA	NA	NA	NA	NA	NA	NA	NA
CCL16	17	34304774	chr17_34304774_A_G	G	A	intronic	regulatory	-	62.2	NA	NA	0	1270	0.0003318	3014	1	0	0.00-92.42	0	1290	-	7074	NA	NA	NA	NA	NA	NA	NA	NA
CCL16	17	34304786	chr17_34304786_A_G	G	A	intronic	regulatory	-	62.1	NA	NA	0	1270	0.0003318	3014	1	0	0.00-92.42	0	1288	-	7074	NA	NA	NA	NA	NA	NA	NA	NA
CCL16	17	34304508	chr17_34304508_G_A	A	G	UTR3	regulatory	-	59.9	NA	NA	0.0008078	1238	0	2998	0.292257	2.42361	0.06-Inf	0	1270	-	7074	NA	NA	NA	NA	NA	NA	NA	NA
CCL16	17	34305100	rs189408858	T	C	intronic	intron	-	44.8	NA	NA	0.0008026	1246	0	3000	0.293453	2.40964	0.06-Inf	0	1258	-	7074	NA	NA	NA	NA	NA	NA	NA	NA
CCL16	17	34304703	chr17_34304703_T_C	C	T	exonic	regulatory	CCL16:p.I88V	62.4	0.001549	1	0	1270	0	3014	1	0	0.00-Inf	0	1290	-	7074	NA	NA	NA	NA	NA	NA	NA	NA
CCL16	17	34304845	chr17_34304845_A_G	G	A	intronic	regulatory	-	58.7	NA	NA	0	1230	0	2984	1	0	0.00-Inf	0.0007949	1258	-	7074	NA	NA	NA	NA	NA	NA	NA	NA
CCL16	17	34304819	rs763998359	A	G	intronic	regulatory	-	61.1	NA	NA	0.0007899	1266	0	3006	0.296348	2.37628	0.06-Inf	0	1286	-	7074	NA	NA	NA	NA	NA	NA	NA	NA
CCL16	17	34304796	rs774525937	C	G	intronic	regulatory	-	61.9	NA	NA	0	1270	0.000332	3012	1	0	0.00-92.36	0	1290	-	7074	NA	NA	NA	NA	NA	NA	NA	NA
CCL2	17	32583350	chr17_32583350_A_T	T	A	exonic	regulatory	CCL2:p.E62D	47.2	0.016174	0.97385	0.0007886	1268	0	3010	0.2964	2.37569	0.06-Inf	0	1290	-	7074	NA	NA	NA	NA	NA	NA	NA	NA
CCL2	17	32582354	rs762750838	G	A	UTR5	regulatory	-	39.2	NA	NA	0.0007911	1264	0	2996	0.296714	2.37213	0.06-Inf	0	1284	-	7074	NA	NA	NA	NA	NA	NA	NA	NA
CCL2	17	32583892	rs766347726	T	C	UTR3	regulatory	-	38.5	NA	NA	0	1214	0	2996	1	0	0.00-Inf	0	1230	-	7074	NA	NA	NA	NA	NA	NA	NA	NA
CCL2	17	32582521	chr17_32582521_T_C	C	T	intronic	regulatory	-	28.4	NA	NA	0	1114	0	2858	1	0	0.00-Inf	0	1114	-	7074	NA	NA	NA	NA	NA	NA	NA	NA
CCL2	17	32583310	rs148937652	T	C	exonic	regulatory	CCL2:p.A49V	47.7	0.005519	0.99769	0	1270	0.000332	3012	1	0	0.00-92.36	0	1288	-	7074	NA	NA	NA	NA	NA	NA	NA	NA
CCL2	17	32582498	rs189570180	G	A	intronic	regulatory	-	32.7	NA	NA	0.003268	1224	0.004076	2944	1	0.801093	0.19-2.65	0.003247	1232	0.001696	7074	0.28056	1.91694	0.45-6.34	0.599687	1.23938	0.56-2.76	12.1489	0.286014
CCL2	17	32582455	rs771009864	T	C	intronic	regulatory	-	39.2	NA	NA	0.00159	1258	0.0003342	2992	0.210919	4.76274	0.25-280.58	0	1282	0.000283	7074	1	0	0.00-29.39	0.29904	2.71301	0.41-17.84	0	0.458965
CCL2	17	32583309	rs760761240	A	G	exonic	regulatory	CCL2:p.A49T	47.7	0.01941	0.96846	0	1270	0.0003327	3006	1	0	0.00-92.18	0	1288	0	7074	1	0	0.00-Inf	0.670221	1.71386	0.14-20.46	0	0.452367
CCL2	17	32583861	rs773995779	G	A	UTR3	regulatory	-	41.9	NA	NA	0	1258	0.0003327	3006	1	0	0.00-93.06	0	1276	-	7074	NA	NA	NA	NA	NA	NA	NA	NA
CCL2	17	32582334	rs779422035	G	A	UTR5	regulatory	-	37.8	NA	NA	0	1262	0.0003338	2996	1	0	0.00-92.45	0	1274	0.000141	7074	1	0	0.00-215.82	0.869114	1.20963	0.13-11.63	0	0.71295
CCL2	17	32583311	chr17_32583311_G_A	A	G	exonic	regulatory	CCL2:p.A49A	47.7	NA	NA	0	1270	0.0003322	3010	1	0	0.00-92.30	0	1288	-	7074	NA	NA	NA	NA	NA	NA	NA	NA
CCL3	17	34416500	rs201356193	C	T	intronic	regulatory	-	53	NA	NA	0	1266	0.0003322	3010	1	0	0.00-92.59	0	1282	-	7074	NA	NA	NA	NA	NA	NA	NA	NA
CCL3	17	34416045	rs1049114	G	A	exonic	synonymous	CCL3:p.Y84Y	28.6	NA	NA	0	1210	0	2736	1	0	0.00-Inf	0	1226	-	7074	NA	NA	NA	NA	NA	NA	NA	NA
CCL3	17	34417530	rs929424387	T	C	upstream	regulatory	-	42.9	NA	NA	0	1270	0.0009987	3004	0.559464	0	0.00-5.73	0	1278	-	7074	NA	NA	NA	NA	NA	NA	NA	NA
CCL3	17	34416533	rs943179896	T	C	exonic	regulatory	CCL3:p.V62I	54.5	0.005527	0.99769	0	1270	0	3014	1	0	0.00-Inf	0.0007764	1288	-	7074	NA	NA	NA	NA	NA	NA	NA	NA
CCL3	17	34416536	rs1130374	T	C	exonic	regulatory	CCL3:p.G61S	54.6	NA	NA	0	1270	0	3014	1	0	0.00-Inf	0.004658	1288	-	7074	NA	NA	NA	NA	NA	NA	NA	NA
CCL3	17	34417531	rs983463958	A	G	upstream	regulatory	-	42.8	NA	NA	0	1270	0	3010	1	0	0.00-Inf	0.00078	1282	-	7074	NA	NA	NA	NA	NA	NA	NA	NA
CCL3	17	34417493	chr17_34417493_G_A	A	G	upstream	regulatory	-	44.3	NA	NA	0	1270	0	3014	1	0	0.00-Inf	0.0007752	1290	-	7074	NA	NA	NA	NA	NA	NA	NA	NA
CCL3	17	34417571	chr17_34417571_T_C	C	T	upstream	regulatory	-	36.7	NA	NA	0	1218	0.0003381	2958	1	0	0.00-94.58	0	1232	-	7074	NA	NA	NA	NA	NA	NA	NA	NA
CCL3	17	34416665	rs1719133	A	G	intronic	regulatory	-	67.7	NA	NA	0	1266	0.0003329	3004	1	0	0.00-92.41	0	1286	-	7074	NA	NA	NA	NA	NA	NA	NA	NA
CCL3	17	34416063	chr17_34416063_C_T	T	C	exonic	intron,non_coding	CCL3:p.E78E	28.8	NA	NA	0	1204	0	2750	1	0	0.00-Inf	0	1236	-	7074	NA	NA	NA	NA	NA	NA	NA	NA
CCL3	17	34417541	rs909385570	G	A	upstream	regulatory	-	41.8	NA	NA	0	1262	0	3008	1	0	0.00-Inf	0.0007812	1280	-	7074	NA	NA	NA	NA	NA	NA	NA	NA
CCL3	17	34416499	rs118134981	C	A	intronic	regulatory	-	53	NA	NA	0.0142	1268	0.007979	3008	0.0635219	1.7904	0.91-3.45	0.009346	1284	-	7074	NA	NA	NA	NA	NA	NA	NA	NA
CCL3	17	34416559	rs771827521	A	G	exonic	regulatory	CCL3:p.T53M	65	0.021301	0.96231	0	1270	0.0003318	3014	1	0	0.00-92.42	0	1290	-	7074	NA	NA	NA	NA	NA	NA	NA	NA
CCL3	17	34416647	rs1851501	C	T	intronic	regulatory	-	63.3	NA	NA	0.001577	1268	0.0006653	3006	0.586967	2.37283	0.17-32.76	0.00311	1286	-	7074	NA	NA	NA	NA	NA	NA	NA	NA
CCL3	17	34417313	chr17_34417313_C_A	A	C	intronic	regulatory	-	41.2	NA	NA	0	1256	0	3008	1	0	0.00-Inf	0.0007837	1276	-	7074	NA	NA	NA	NA	NA	NA	NA	NA
CCL3	17	34416486	rs184293561	A	C	intronic	regulatory	-	52.1	NA	NA	0.01422	1266	0.007973	3010	0.0631183	1.79447	0.91-3.46	0.00939	1278	-	7074	NA	NA	NA	NA	NA	NA	NA	NA
CCL3	17	34416507	rs1468375708	T	G	intronic	regulatory	-	53.4	NA	NA	0	1268	0.0006645	3010	1	0	0.00-12.64	0	1286	-	7074	NA	NA	NA	NA	NA	NA	NA	NA
CCL3	17	34416577	rs146554516	G	A	exonic	regulatory	CCL3:p.I47T	64.9	0.033626	0.92231	0	1270	0	3014	1	0	0.00-Inf	0	1290	-	7074	NA	NA	NA	NA	NA	NA	NA	NA
CCL3	17	34416702	chr17_34416702_C_T	T	C	intronic	regulatory	-	41.7	NA	NA	0	1236	0.0003358	2978	1	0	0.00-93.83	0	1252	-	7074	NA	NA	NA	NA	NA	NA	NA	NA
CCL3	17	34416560	chr17_34416560_T_A	A	T	exonic	regulatory	CCL3:p.T53S	65	0.011372	0.98308	0	1270	0.0003318	3014	1	0	0.00-92.42	0	1290	-	7074	NA	NA	NA	NA	NA	NA	NA	NA
CCL3	17	34416578	chr17_34416578_T_C	C	T	exonic	regulatory	CCL3:p.I47V	64.9	0.003122	0.99846	0.0007874	1270	0	3014	0.296452	2.3751	0.06-Inf	0	1290	-	7074	NA	NA	NA	NA	NA	NA	NA	NA
CCL3	17	34416038	rs141182065	T	C	exonic	intron,non_coding	CCL3:p.D87N	28.4	NA	NA	0.0008237	1214	0.000366	2732	0.52071	2.25144	0.03-176.55	0	1224	-	7074	NA	NA	NA	NA	NA	NA	NA	NA
CCL3	17	34416039	rs1049121	A	G	exonic	intron,non_coding	CCL3:p.S86S	28.4	NA	NA	0	1210	0	2718	1	0	0.00-Inf	0	1222	-	7074	NA	NA	NA	NA	NA	NA	NA	NA
CCL3	17	34416453	rs1719131	G	A	intronic	regulatory	-	47.8	NA	NA	0.0008078	1238	0	2986	0.293087	2.4139	0.06-Inf	0	1246	-	7074	NA	NA	NA	NA	NA	NA	NA	NA
CCL3	17	34417475	chr17_34417475_T_C	C	T	UTR5	regulatory	-	44.6	NA	NA	0	1270	0.0003318	3014	1	0	0.00-92.42	0	1290	-	7074	NA	NA	NA	NA	NA	NA	NA	NA
CCL3	17	34416706	chr17_34416706_T_C	C	T	intronic	regulatory	-	39.7	NA	NA	0	1194	0	2960	1	0	0.00-Inf	0	1204	-	7074	NA	NA	NA	NA	NA	NA	NA	NA
CCL3	17	34417558	chr17_34417558_G_A	A	G	upstream	regulatory	-	39	NA	NA	0.0008091	1236	0	2988	0.292614	2.41943	0.06-Inf	0.0007924	1262	-	7074	NA	NA	NA	NA	NA	NA	NA	NA
CCL3	17	34416655	rs749528977	T	G	intronic	regulatory	-	62.8	NA	NA	0	1266	0.0003329	3004	1	0	0.00-92.41	0.0007788	1284	-	7074	NA	NA	NA	NA	NA	NA	NA	NA
CCL5	17	34199334	rs370171166	T	C	exonic	intron,non_coding	CCL5:p.L135L	48.1	NA	NA	0	1258	0.0003327	3006	1	0	0.00-93.06	0	1290	-	7074	NA	NA	NA	NA	NA	NA	NA	NA
CCL5	17	34205623	rs776911285	G	A	exonic	regulatory	CCL5:p.C33R	44.9	0.057951	0.86	0	1262	0	3014	1	0	0.00-Inf	0.0007752	1290	-	7074	NA	NA	NA	NA	NA	NA	NA	NA
CCL5	17	34205670	chr17_34205670_C_T	T	C	intronic	regulatory	-	42.9	NA	NA	0	1262	0.0003331	3002	1	0	0.00-92.64	0	1280	-	7074	NA	NA	NA	NA	NA	NA	NA	NA
CCL5	17	34205632	rs759918234	C	T	exonic	regulatory	CCL5:p.T30A	44.8	0.036341	0.91462	0	1262	0.000332	3012	1	0	0.00-92.95	0	1288	-	7074	NA	NA	NA	NA	NA	NA	NA	NA
CCL5	17	34205717	chr17_34205717_T_C	C	T	intronic	regulatory	-	35.3	NA	NA	0	1188	0.0003392	2948	1	0	0.00-96.63	0	1196	-	7074	NA	NA	NA	NA	NA	NA	NA	NA
CCL5	17	34205533	rs766662990	T	C	exonic	regulatory	CCL5:p.V63I	41.7	0.01843	0.96923	0.0007962	1256	0	3010	0.294421	2.39841	0.06-Inf	0	1282	-	7074	NA	NA	NA	NA	NA	NA	NA	NA
CCL5	17	34207221	chr17_34207221_G_A	A	G	intronic	regulatory	-	34.9	NA	NA	0	1238	0.0003358	2978	1	0	0.00-93.68	0	1244	-	7074	NA	NA	NA	NA	NA	NA	NA	NA
CCL5	17	34205680	rs191296440	T	C	intronic	regulatory	-	42	NA	NA	0.0007937	1260	0	3008	0.29522	2.3892	0.06-Inf	0	1274	-	7074	NA	NA	NA	NA	NA	NA	NA	NA
CCL5	17	34205662	chr17_34205662_G_A	A	G	intronic	regulatory	-	43.7	NA	NA	0	1262	0	3012	1	0	0.00-Inf	0	1282	-	7074	NA	NA	NA	NA	NA	NA	NA	NA
CCL5	17	34199565	chr17_34199565_T_G	G	T	intronic	upstream	-	39.3	NA	NA	0	1082	0	2920	1	0	0.00-Inf	0.0009124	1096	-	7074	NA	NA	NA	NA	NA	NA	NA	NA
CCL5	17	34199474	chr17_34199474_G_T	T	G	intronic	intron,non_coding	-	49.7	NA	NA	0	1270	0	3014	1	0	0.00-Inf	0	1290	-	7074	NA	NA	NA	NA	NA	NA	NA	NA
CCL5	17	34199514	rs572481560	T	C	intronic	upstream	-	48.8	NA	NA	0.0007899	1266	0.0006649	3008	1	1.18814	0.02-22.84	0.00155	1290	-	7074	NA	NA	NA	NA	NA	NA	NA	NA
CCL5	17	34207303	chr17_34207303_C_T	T	C	exonic	regulatory	CCL5:p.V3I	40.6	0.005751	0.99692	0	1270	0.0006658	3004	1	0	0.00-12.60	0.00156	1282	-	7074	NA	NA	NA	NA	NA	NA	NA	NA
CCL5	17	34207416	chr17_34207416_C_T	T	C	upstream	regulatory	-	34.3	NA	NA	0	1226	0.0003415	2928	1	0	0.00-93.01	0	1244	-	7074	NA	NA	NA	NA	NA	NA	NA	NA
CCL5	17	34207335	rs1168580925	A	G	UTR5	regulatory	-	41	NA	NA	0	1270	0.0003327	3006	1	0	0.00-92.18	0	1288	-	7074	NA	NA	NA	NA	NA	NA	NA	NA
CCL5	17	34199501	chr17_34199501_A_T	T	A	intronic	intron	-	49.3	NA	NA	0.0007886	1268	0	3014	0.296123	2.37885	0.06-Inf	0	1290	-	7074	NA	NA	NA	NA	NA	NA	NA	NA
CCL5	17	34207436	chr17_34207436_T_C	C	T	upstream	regulatory	-	30.5	NA	NA	0	1170	0.0007027	2846	1	0	0.00-12.96	0	1176	-	7074	NA	NA	NA	NA	NA	NA	NA	NA
CCL5	17	34199282	rs752111320	T	C	exonic	upstream	CCL5:p.A153T	40.9	NA	NA	0	1182	0.0003394	2946	1	0	0.00-97.06	0	1212	-	7074	NA	NA	NA	NA	NA	NA	NA	NA
CCL5	17	34199448	rs140271646	T	C	exonic	intron,non_coding	CCL5:p.R70H	50	0.015458	0.97538	0.0007874	1270	0	3014	0.296452	2.3751	0.06-Inf	0	1290	-	7074	NA	NA	NA	NA	NA	NA	NA	NA
CCL8	17	32646408	chr17_32646408_C_A	A	C	upstream	5_prime_UTR	-	48.2	NA	NA	0	1270	0	3014	1	0	0.00-Inf	0	1284	-	7074	NA	NA	NA	NA	NA	NA	NA	NA
CCL8	17	32647360	rs745389863	A	G	exonic	missense	CCL8:p.S50N	42.9	0.014066	0.97769	0	1270	0	3014	1	0	0.00-Inf	0	1288	0.000141	7074	1	0	0.00-213.49	0.575636	2.03028	0.17-24.23	0	0.919877
CCL8	17	32646157	rs200838025	A	G	upstream	regulatory	-	49.2	NA	NA	0.0007874	1270	0.0003318	3014	0.505069	2.37431	0.03-186.16	0	1290	0	7074	1	0	0.00-Inf	0.322056	3.13832	0.33-30.19	0	0.732691
CCL8	17	32647463	chr17_32647463_G_A	A	G	intronic	intron	-	33.1	NA	NA	0	1150	0.000678	2950	1	0	0.00-13.66	0	1170	-	7074	NA	NA	NA	NA	NA	NA	NA	NA
CCL8	17	32646426	rs1178525576	C	T	upstream	5_prime_UTR	-	48	NA	NA	0	1270	0	3014	1	0	0.00-Inf	0	1284	-	7074	NA	NA	NA	NA	NA	NA	NA	NA
CCL8	17	32647927	rs1247688071	A	G	UTR3	3_prime_UTR	-	36.2	NA	NA	0	1242	0.0003381	2958	1	0	0.00-92.75	0	1258	0	7074	1	0	0.00-Inf	0.662672	1.73652	0.15-20.73	0	0.448331
CCL8	17	32646186	rs144003271	T	C	upstream	regulatory	-	49.4	NA	NA	0.0007874	1270	0.002322	3014	0.449644	0.338512	0.01-2.64	0.00155	1290	0.001555	7074	1	0.997036	0.11-4.58	0.552188	0.689854	0.20-2.35	0	0.412269
CCL8	17	32647299	rs769159848	T	A	exonic	missense	CCL8:p.I30F	41.1	0.01286	0.97923	0.0007886	1268	0	3008	0.296539	2.37411	0.06-Inf	0	1278	0.000707	7074	1	0	0.00-6.04	0.644823	1.6571	0.19-14.19	30.9704	0.228744
CCL8	17	32646111	rs1263614226	T	C	upstream	regulatory	-	47.1	NA	NA	0	1270	0	3014	1	0	0.00-Inf	0.0007752	1290	0	7074	0.154232	5.48798	0.14-Inf	0.109264	7.58439	0.64-90.53	0	0.453245
CCL8	17	32646006	rs200083542	T	C	upstream	regulatory	-	38.1	NA	NA	0	1212	0	2954	1	0	0.00-Inf	0.0008237	1214	0.000565	7074	0.547116	1.45713	0.03-14.75	0.609288	1.64697	0.24-11.16	0	0.822478
CCL8	17	32646140	rs199521640	T	C	upstream	regulatory	-	49.1	NA	NA	0	1270	0.0003318	3014	1	0	0.00-92.42	0	1290	0	7074	1	0	0.00-Inf	0.66966	1.71553	0.14-20.48	0	0.453348
CCL8	17	32646380	chr17_32646380_T_C	C	T	upstream	regulatory	-	48.5	NA	NA	0	1270	0	3014	1	0	0.00-Inf	0	1290	-	7074	NA	NA	NA	NA	NA	NA	NA	NA
CCL8	17	32646328	rs1367907135	A	G	upstream	regulatory	-	48.8	NA	NA	0	1270	0.0003318	3014	1	0	0.00-92.42	0	1290	-	7074	NA	NA	NA	NA	NA	NA	NA	NA
CCL8	17	32646192	chr17_32646192_T_C	C	T	upstream	regulatory	-	48.9	NA	NA	0	1270	0.0003318	3014	1	0	0.00-92.42	0	1290	0.000424	7074	1	0	0.00-13.28	0.828568	0.78641	0.09-6.92	0	0.996435
CCL8	17	32646575	chr17_32646575_C_T	T	C	exonic	missense	CCL8:p.P19S	44.3	0.004058	0.99846	0	1266	0	3002	1	0	0.00-Inf	0.0007825	1278	-	7074	NA	NA	NA	NA	NA	NA	NA	NA
CCL8	17	32647816	rs199534921	T	C	intronic	splice,intron	-	36.8	NA	NA	0.0008013	1248	0	2994	0.294201	2.40096	0.06-Inf	0	1274	-	7074	NA	NA	NA	NA	NA	NA	NA	NA
CCL8	17	32646501	rs768645764	C	T	UTR5	5_prime_UTR	-	46.6	NA	NA	0	1270	0	3008	1	0	0.00-Inf	0.0007825	1278	-	7074	NA	NA	NA	NA	NA	NA	NA	NA
CCL8	17	32646272	rs183097812	T	C	upstream	regulatory	-	49.8	NA	NA	0.007874	1270	0.003981	3014	0.107101	1.98545	0.77-5.03	0.003101	1290	0.003958	7074	0.808793	0.782715	0.20-2.24	0.337417	1.37902	0.72-2.66	45.6293	0.175042
CCL8	17	32647410	chr17_32647410_G_A	A	G	intronic	splice,intron	-	41	NA	NA	0	1266	0.000332	3012	1	0	0.00-92.65	0	1286	-	7074	NA	NA	NA	NA	NA	NA	NA	NA
CCL8	17	32646583	chr17_32646583_A_G	G	A	exonic	synonymous	CCL8:p.G21G	43.8	NA	NA	0	1266	0.0003329	3004	1	0	0.00-92.41	0	1274	-	7074	NA	NA	NA	NA	NA	NA	NA	NA
CCL8	17	32646134	chr17_32646134_C_T	T	C	upstream	regulatory	-	49.1	NA	NA	0.0007874	1270	0	3014	0.296452	2.3751	0.06-Inf	0	1290	-	7074	NA	NA	NA	NA	NA	NA	NA	NA
CCL8	17	32646324	rs1418329867	C	T	upstream	regulatory	-	48.8	NA	NA	0.0007874	1270	0.0003318	3014	0.505069	2.37431	0.03-186.16	0	1290	0.000283	7074	1	0	0.00-29.21	0.623175	1.67084	0.22-12.95	0	0.712568
CCL8	17	32646181	rs1168291809	G	A	upstream	regulatory	-	49.2	NA	NA	0.0007874	1270	0	3014	0.296452	2.3751	0.06-Inf	0	1290	-	7074	NA	NA	NA	NA	NA	NA	NA	NA
CCL8	17	32646479	chr17_32646479_C_T	T	C	UTR5	5_prime_UTR	-	46.9	NA	NA	0	1266	0	3010	1	0	0.00-Inf	0	1282	-	7074	NA	NA	NA	NA	NA	NA	NA	NA
CCL8	17	32646544	rs569040565	A	G	exonic	synonymous	CCL8:p.L8L	45.4	NA	NA	0.00158	1266	0.0003327	3006	0.211355	4.75475	0.25-280.11	0	1286	0	7074	1	0	0.00-Inf	0.125945	4.94719	0.64-38.34	0	0.950563
CCR1	3	46245772	rs762719844	A	G	exonic	intron	CCR1:p.D11D	51.1	NA	NA	0	1270	0.0003318	3014	1	0	0.00-92.42	0	1290	0	7074	1	0	0.00-Inf	0.66966	1.71553	0.14-20.48	0	0.453348
CCR1	3	46245465	chr3_46245465_A_T	T	A	exonic	missense	CCR1:p.Y114N	50.6	0.224426	0.61692	0.0007874	1270	0	3014	0.296452	2.3751	0.06-Inf	0	1290	-	7074	NA	NA	NA	NA	NA	NA	NA	NA
CCR1	3	46249906	chr3_46249906_G_C	C	G	upstream	regulatory	-	65.2	NA	NA	0	1270	0.000664	3012	1	0	0.00-12.63	0	1290	-	7074	NA	NA	NA	NA	NA	NA	NA	NA
CCR1	3	46249797	rs549636818	C	T	UTR5	regulatory	-	65.4	NA	NA	0	1270	0.0003318	3014	1	0	0.00-92.42	0	1290	-	7074	NA	NA	NA	NA	NA	NA	NA	NA
CCR1	3	46245077	chr3_46245077_A_G	G	A	exonic	intron	CCR1:p.V243A	50.2	0.02432	0.95077	0	1270	0.0003318	3014	1	0	0.00-92.42	0	1290	-	7074	NA	NA	NA	NA	NA	NA	NA	NA
CCR1	3	46245692	rs1192919970	A	G	exonic	missense	CCR1:p.P38L	51.1	0.186276	0.66538	0	1270	0	3014	1	0	0.00-Inf	0.0007752	1290	0.000141	7074	0.284693	5.4872	0.07-429.23	0.217935	4.14922	0.43-39.91	0	0.732189
CCR1	3	46245447	chr3_46245447_C_T	T	C	exonic	intron	CCR1:p.E120K	50.5	0.03329	0.92538	0	1270	0	3014	1	0	0.00-Inf	0	1290	-	7074	NA	NA	NA	NA	NA	NA	NA	NA
CCR1	3	46245532	rs570245777	A	G	exonic	synonymous	CCR1:p.I91I	50.8	NA	NA	0	1270	0.0003318	3014	1	0	0.00-92.42	0	1290	0	7074	1	0	0.00-Inf	0.66966	1.71553	0.14-20.48	0	0.453348
CCR1	3	46245721	rs146106258	A	G	exonic	intron	CCR1:p.N28N	51.1	NA	NA	0	1270	0.0003318	3014	1	0	0.00-92.42	0	1290	-	7074	NA	NA	NA	NA	NA	NA	NA	NA
CCR1	3	46245177	chr3_46245177_A_G	G	A	exonic	synonymous	CCR1:p.L210L	50.3	NA	NA	0.0007874	1270	0	3014	0.296452	2.3751	0.06-Inf	0	1290	-	7074	NA	NA	NA	NA	NA	NA	NA	NA
CCR1	3	46245280	rs201064013	C	T	exonic	synonymous	CCR1:p.Q175Q	50.4	NA	NA	0.0007874	1270	0	3014	0.296452	2.3751	0.06-Inf	0	1290	0.000141	7074	1	0	0.00-213.16	0.266596	3.6076	0.38-34.70	0	0.555799
CCR1	3	46245547	rs202204196	T	C	exonic	synonymous	CCR1:p.T86T	50.9	NA	NA	0	1270	0.0003318	3014	1	0	0.00-92.42	0.0007752	1290	0	7074	0.154232	5.48798	0.14-Inf	0.266603	3.60753	0.38-34.70	42.1071	0.188753
CCR1	3	46244879	rs201235369	T	C	exonic	intron	CCR1:p.R309Q	47.7	0.097548	0.78462	0	1270	0.0003318	3014	1	0	0.00-92.42	0	1290	0	7074	1	0	0.00-Inf	0.66966	1.71553	0.14-20.48	0	0.453348
CCR1	3	46245624	rs142817888	T	G	exonic	intron	CCR1:p.Q61K	51.2	0.006046	0.99615	0.0007874	1270	0.0003318	3014	0.505069	2.37431	0.03-186.16	0.0007752	1290	0.001555	7074	0.705738	0.498131	0.01-3.43	0.86243	0.864469	0.17-4.49	0	0.374573
CCR1	3	46245169	chr3_46245169_C_A	A	C	exonic	missense	CCR1:p.L212F	50.3	0.061766	0.85385	0	1270	0.0003318	3014	1	0	0.00-92.42	0	1290	-	7074	NA	NA	NA	NA	NA	NA	NA	NA
CCR1	3	46245807	rs41477748	T	C	UTR5	5_prime_UTR	-	51.4	NA	NA	0.001575	1270	0.001327	3014	1	1.18691	0.11-8.30	0.004651	1290	0.001131	7074	0.0131141	4.12734	1.18-13.59	0.0199121	2.9103	1.18-7.15	32.8034	0.222501
CCR1	3	46245528	rs1303561388	G	A	exonic	intron	CCR1:p.Y93H	50.7	0.173318	0.67846	0	1270	0	3014	1	0	0.00-Inf	0.0007752	1290	-	7074	NA	NA	NA	NA	NA	NA	NA	NA
CCR1	3	46244850	rs181920971	A	G	exonic	missense	CCR1:p.R319C	47.5	0.05542	0.86692	0	1270	0.0003318	3014	1	0	0.00-92.42	0	1290	-	7074	NA	NA	NA	NA	NA	NA	NA	NA
CCR1	3	46245394	rs768750994	A	G	exonic	intron	CCR1:p.H137H	50.5	NA	NA	0	1270	0.0003318	3014	1	0	0.00-92.42	0	1290	0	7074	1	0	0.00-Inf	0.66966	1.71553	0.14-20.48	0	0.453348
CCR1	3	46249796	rs188083799	A	G	UTR5	regulatory	-	65.5	NA	NA	0	1270	0.0003318	3014	1	0	0.00-92.42	0.0007752	1290	0.000283	7074	0.395043	2.74321	0.05-52.69	0.566893	1.7528	0.26-11.97	0	0.54232
CCR1	3	46245483	chr3_46245483_T_A	A	T	exonic	missense	CCR1:p.I108F	50.7	0.006556	0.99385	0.0007874	1270	0.0009954	3014	1	0.790911	0.02-9.86	0	1290	0	7074	1	0	0.00-Inf	0.802915	1.28359	0.18-9.12	0	0.401936
CCR1	3	46244948	rs201264930	A	G	exonic	intron	CCR1:p.T286M	50.1	0.158704	0.7	0	1270	0	3014	1	0	0.00-Inf	0.0007752	1290	-	7074	NA	NA	NA	NA	NA	NA	NA	NA
CCR1	3	46244902	rs141128686	A	G	exonic	synonymous	CCR1:p.Y301Y	47.8	NA	NA	0	1268	0.0003318	3014	1	0	0.00-92.57	0	1290	0.000141	7074	1	0	0.00-213.16	0.872941	1.20286	0.13-11.57	0	0.717386
CCR1	3	46245645	chr3_46245645_G_A	A	G	exonic	intron	CCR1:p.L54L	51.1	NA	NA	0	1270	0.0003318	3014	1	0	0.00-92.42	0	1290	-	7074	NA	NA	NA	NA	NA	NA	NA	NA
CCR1	3	46245897	chr3_46245897_A_G	G	A	intronic	intron	-	39.7	NA	NA	0	1110	0	2944	1	0	0.00-Inf	0	1136	-	7074	NA	NA	NA	NA	NA	NA	NA	NA
CCR1	3	46245372	chr3_46245372_G_T	T	G	exonic	synonymous	CCR1:p.R145R	50.5	NA	NA	0.0007874	1270	0.0003318	3014	0.505069	2.37431	0.03-186.16	0	1290	0	7074	1	0	0.00-Inf	0.322056	3.13832	0.33-30.19	0	0.732691
CCR1	3	46249787	chr3_46249787_A_G	G	A	UTR5	regulatory	-	65.4	NA	NA	0	1270	0.0003318	3014	1	0	0.00-92.42	0	1290	-	7074	NA	NA	NA	NA	NA	NA	NA	NA
CCR1	3	46245473	chr3_46245473_C_T	T	C	exonic	intron	CCR1:p.G111E	50.6	0.108107	0.76538	0	1270	0	3014	1	0	0.00-Inf	0.0007752	1290	-	7074	NA	NA	NA	NA	NA	NA	NA	NA
CCR1	3	46245546	chr3_46245546_G_A	A	G	exonic	missense	CCR1:p.L87F	50.8	0.112913	0.75846	0	1270	0.0003318	3014	1	0	0.00-92.42	0	1290	-	7074	NA	NA	NA	NA	NA	NA	NA	NA
CCR1	3	46245371	rs1213578557	T	C	exonic	intron	CCR1:p.R145Q	50.5	0.125817	0.74462	0.0007874	1270	0	3014	0.296452	2.3751	0.06-Inf	0	1290	-	7074	NA	NA	NA	NA	NA	NA	NA	NA
CCR1	3	46245378	rs368420597	A	G	exonic	missense	CCR1:p.R143W	50.5	0.193804	0.65385	0	1270	0	3014	1	0	0.00-Inf	0	1290	-	7074	NA	NA	NA	NA	NA	NA	NA	NA
CCR1	3	46249864	rs1314075555	A	G	upstream	regulatory	-	65.4	NA	NA	0	1270	0.0006636	3014	1	0	0.00-12.64	0	1290	0.000141	7074	1	0	0.00-213.16	0.924072	0.898404	0.10-8.13	0	0.549109
CCR1	3	46245548	rs200700185	A	G	exonic	intron	CCR1:p.T86M	51	0.336949	0.51077	0	1270	0	3014	1	0	0.00-Inf	0.0007752	1290	-	7074	NA	NA	NA	NA	NA	NA	NA	NA
CCR3	3	46307386	rs756281359	T	C	exonic	missense	CCR3:p.A267V	46.9	0.005948	0.99692	0	1270	0.0003318	3014	1	0	0.00-92.42	0	1290	0	7074	1	0	0.00-Inf	0.66966	1.71553	0.14-20.48	0	0.453348
CCR3	3	46283862	chr3_46283862_T_C	C	T	upstream	regulatory	-	49.9	NA	NA	0	1270	0	3014	1	0	0.00-Inf	0.0007752	1290	0.000141	7074	0.284693	5.4872	0.07-429.23	0.217935	4.14922	0.43-39.91	0	0.732189
CCR3	3	46307432	rs939772784	T	C	exonic	synonymous	CCR3:p.L282L	46.9	NA	NA	0	1270	0.0006636	3014	1	0	0.00-12.64	0	1290	-	7074	NA	NA	NA	NA	NA	NA	NA	NA
CCR3	3	46306940	chr3_46306940_T_A	A	T	exonic	missense	CCR3:p.H118Q	46.9	0.003683	0.99846	0	1270	0.0003318	3014	1	0	0.00-92.42	0	1290	-	7074	NA	NA	NA	NA	NA	NA	NA	NA
CCR3	3	46283878	rs1336673814	T	G	UTR5	regulatory	-	50.1	NA	NA	0.0007874	1270	0.0003318	3014	0.505069	2.37431	0.03-186.16	0	1290	0.000283	7074	1	0	0.00-29.21	0.623175	1.67084	0.22-12.95	0	0.712568
CCR3	3	46306696	chr3_46306696_A_G	G	A	exonic	missense	CCR3:p.Y37C	46.1	0.164837	0.68692	0	1270	0	3014	1	0	0.00-Inf	0	1290	-	7074	NA	NA	NA	NA	NA	NA	NA	NA
CCR3	3	46307756	rs774783220	A	G	UTR3	3_prime_UTR	-	38.1	NA	NA	0	1164	0	2970	1	0	0.00-Inf	0	1210	0	7074	1	0	0.00-Inf	0.339504	3.86114	0.24-61.75	0	0.769473
CCR3	3	46283903	rs200506062	A	G	UTR5	regulatory	-	50.2	NA	NA	0.001575	1270	0	3014	0.087835	4.75394	0.45-Inf	0	1290	0.000141	7074	1	0	0.00-213.16	0.157737	4.89439	0.54-44.32	0	0.405615
CCR3	3	46307586	rs777668503	T	C	exonic	missense	CCR3:p.R334C	46.6	0.010008	0.98538	0	1270	0	3014	1	0	0.00-Inf	0.0007752	1290	-	7074	NA	NA	NA	NA	NA	NA	NA	NA
CCR3	3	46284039	rs201804545	C	G	intronic	regulatory	-	49.6	NA	NA	0	1270	0	3014	1	0	0.00-Inf	0	1290	-	7074	NA	NA	NA	NA	NA	NA	NA	NA
CCR3	3	46307031	chr3_46307031_A_T	T	A	exonic	missense	CCR3:p.T149S	46.9	0.04721	0.88769	0	1270	0	3014	1	0	0.00-Inf	0.0007752	1290	0.000424	7074	0.48838	1.82855	0.03-22.79	0.503832	1.95164	0.27-13.86	0	0.910206
CCR3	3	46307700	chr3_46307700_C_T	T	C	exonic	missense	CCR3:p.L372F	44.8	0.007629	0.99077	0	1258	0.0003322	3010	1	0	0.00-93.18	0	1282	0	7074	1	0	0.00-Inf	0.665413	1.72825	0.14-20.63	0	0.453802
CCR3	3	46307525	chr3_46307525_C_T	T	C	exonic	synonymous	CCR3:p.S313S	46.8	NA	NA	0	1270	0.0003318	3014	1	0	0.00-92.42	0	1290	-	7074	NA	NA	NA	NA	NA	NA	NA	NA
CCR3	3	46306653	chr3_46306653_A_C	C	A	exonic	missense	CCR3:p.T23P	45.6	0.07865	0.81615	0	1270	0	3014	1	0	0.00-Inf	0.0007776	1286	-	7074	NA	NA	NA	NA	NA	NA	NA	NA
CCR3	3	46307487	rs1265344373	A	G	exonic	missense	CCR3:p.D301N	46.8	0.050145	0.88231	0	1270	0	3014	1	0	0.00-Inf	0.0007752	1290	-	7074	NA	NA	NA	NA	NA	NA	NA	NA
CCR3	3	46306902	rs201980677	A	G	exonic	missense	CCR3:p.V106I	47	0.004442	0.99846	0	1270	0	3014	1	0	0.00-Inf	0	1290	-	7074	NA	NA	NA	NA	NA	NA	NA	NA
CCR3	3	46307752	rs773365222	G	C	UTR3	3_prime_UTR	-	38.9	NA	NA	0	1184	0	2978	1	0	0.00-Inf	0	1220	0.000141	7074	1	0	0.00-225.34	0.545949	2.1467	0.18-25.62	0	0.918692
CCR3	3	46307472	rs41276535	T	C	exonic	missense	CCR3:p.R296W	46.8	0.066221	0.84	0	1270	0	3014	1	0	0.00-Inf	0.0007752	1290	0	7074	0.154232	5.48798	0.14-Inf	0.109264	7.58439	0.64-90.53	0	0.453245
CCR3	3	46305808	chr3_46305808_G_T	T	G	intronic	regulatory	-	43.3	NA	NA	0	1264	0.0003322	3010	1	0	0.00-92.74	0	1284	-	7074	NA	NA	NA	NA	NA	NA	NA	NA
CCR3	3	46306822	rs760043296	A	T	exonic	missense	CCR3:p.I79N	47	0.047972	0.88538	0.0007874	1270	0	3014	0.296452	2.3751	0.06-Inf	0	1290	0	7074	1	0	0.00-Inf	0.1418	6.41493	0.54-76.57	0	0.919201
CCR3	3	46307367	rs761492821	T	C	exonic	missense	CCR3:p.L261F	46.9	0.029569	0.93846	0	1270	0	3014	1	0	0.00-Inf	0	1290	0.000141	7074	1	0	0.00-213.16	0.576138	2.02839	0.17-24.21	0	0.9194
CCR3	3	46307442	rs1289458889	A	C	exonic	missense	CCR3:p.Q286K	46.8	0.031989	0.93077	0	1270	0	3014	1	0	0.00-Inf	0	1290	0.000141	7074	1	0	0.00-213.16	0.576138	2.02839	0.17-24.21	0	0.9194
CCR3	3	46307471	rs753893797	A	G	exonic	synonymous	CCR3:p.E295E	46.8	NA	NA	0	1270	0.0003318	3014	1	0	0.00-92.42	0	1290	0	7074	1	0	0.00-Inf	0.66966	1.71553	0.14-20.48	0	0.453348
CCR3	3	46307261	chr3_46307261_C_T	T	C	exonic	synonymous	CCR3:p.T225T	46.9	NA	NA	0.0007874	1270	0	3014	0.296452	2.3751	0.06-Inf	0	1290	-	7074	NA	NA	NA	NA	NA	NA	NA	NA
CCR3	3	46307677	rs777044791	T	C	exonic	missense	CCR3:p.S364F	45.7	0.075711	0.82385	0.00158	1266	0.00166	3012	1	0.951582	0.09-5.82	0	1288	0.002827	7074	0.0600474	0	0.00-1.11	0.44657	0.576865	0.14-2.38	28.6675	0.236408
CCR3	3	46284038	rs778498603	T	C	intronic	regulatory	-	49.6	NA	NA	0	1270	0	3014	1	0	0.00-Inf	0.0007752	1290	-	7074	NA	NA	NA	NA	NA	NA	NA	NA
CCR3	3	46307211	chr3_46307211_C_T	T	C	exonic	missense	CCR3:p.P209S	46.8	0.02849	0.94	0	1270	0.0003318	3014	1	0	0.00-92.42	0	1290	0	7074	1	0	0.00-Inf	0.66966	1.71553	0.14-20.48	0	0.453348
CCR3	3	46307519	rs775542097	T	C	exonic	synonymous	CCR3:p.A311A	46.8	NA	NA	0	1270	0	3014	1	0	0.00-Inf	0	1290	0	7074	1	0	0.00-Inf	0.364444	3.60657	0.23-57.68	0	0.767197
CCR3	3	46305958	rs541912550	G	A	intronic	regulatory	-	44	NA	NA	0.0007962	1256	0.0006636	3014	1	1.2	0.02-23.07	0	1280	0.001696	7074	0.233735	0	0.00-1.99	0.572207	0.590117	0.09-3.68	0	0.370859
CCR3	3	46283870	rs984801958	G	A	upstream	regulatory	-	50	NA	NA	0	1270	0.0003318	3014	1	0	0.00-92.42	0	1290	-	7074	NA	NA	NA	NA	NA	NA	NA	NA
CCR3	3	46305950	rs903813800	T	C	intronic	regulatory	-	44.6	NA	NA	0	1264	0	3012	1	0	0.00-Inf	0	1284	-	7074	NA	NA	NA	NA	NA	NA	NA	NA
CCR3	3	46307449	rs41515745	A	T	exonic	missense	CCR3:p.I288N	46.8	0.016805	0.97154	0	1270	0.0003318	3014	1	0	0.00-92.42	0	1290	-	7074	NA	NA	NA	NA	NA	NA	NA	NA
CCR3	3	46306870	rs1371298356	G	T	exonic	missense	CCR3:p.L95R	46.9	0.080069	0.81231	0	1270	0	3014	1	0	0.00-Inf	0	1290	0	7074	1	0	0.00-Inf	0.364444	3.60657	0.23-57.68	0	0.767197
CCR3	3	46307033	rs570345529	G	A	exonic	synonymous	CCR3:p.T149T	46.9	NA	NA	0.0007874	1270	0	3014	0.296452	2.3751	0.06-Inf	0	1290	-	7074	NA	NA	NA	NA	NA	NA	NA	NA
CCR3	3	46307089	rs61738836	C	T	exonic	missense	CCR3:p.V168A	46.9	0.03295	0.92538	0	1270	0	3014	1	0	0.00-Inf	0.0007752	1290	-	7074	NA	NA	NA	NA	NA	NA	NA	NA
CCR3	3	46307083	rs199999286	A	G	exonic	missense	CCR3:p.R166Q	46.9	0.043137	0.89462	0.0007874	1270	0	3014	0.296452	2.3751	0.06-Inf	0	1290	0	7074	1	0	0.00-Inf	0.1418	6.41493	0.54-76.57	0	0.919201
CCR3	3	46305952	chr3_46305952_T_C	C	T	intronic	regulatory	-	44.4	NA	NA	0	1262	0	3014	1	0	0.00-Inf	0	1286	-	7074	NA	NA	NA	NA	NA	NA	NA	NA
CCR3	3	46306928	chr3_46306928_T_C	C	T	exonic	synonymous	CCR3:p.Y114Y	46.9	NA	NA	0.0007874	1270	0	3014	0.296452	2.3751	0.06-Inf	0	1290	-	7074	NA	NA	NA	NA	NA	NA	NA	NA
CCR3	3	46306765	rs5742906	T	C	exonic	missense	CCR3:p.P60L	46.8	NA	NA	0	1270	0	3014	1	0	0.00-Inf	0	1290	0	7074	1	0	0.00-Inf	0.364444	3.60657	0.23-57.68	0	0.767197
CCR3	3	46283975	rs200200535	T	C	UTR5	regulatory	-	50.3	NA	NA	0.0007874	1270	0.0003318	3014	0.505069	2.37431	0.03-186.16	0	1290	0	7074	1	0	0.00-Inf	0.322056	3.13832	0.33-30.19	0	0.732691
CCR3	3	46283902	rs184254690	T	C	UTR5	regulatory	-	50.2	NA	NA	0.0007874	1270	0	3014	0.296452	2.3751	0.06-Inf	0	1290	0	7074	1	0	0.00-Inf	0.1418	6.41493	0.54-76.57	0	0.919201
CCR3	3	46307620	rs768953812	C	T	exonic	missense	CCR3:p.L345P	46.4	0.036195	0.91462	0.001575	1270	0.001327	3014	1	1.18691	0.11-8.30	0.00155	1290	0.002262	7074	1	0.684977	0.08-2.92	0.801349	0.866965	0.29-2.64	0	0.631608
CCR3	3	46307364	rs367876385	T	C	exonic	missense	CCR3:p.R260W	46.9	0.151397	0.70692	0	1270	0.0006636	3014	1	0	0.00-12.64	0	1290	0	7074	1	0	0.00-Inf	0.888408	1.18754	0.11-13.10	0	0.333382
CCR3	3	46307379	chr3_46307379_A_G	G	A	exonic	missense	CCR3:p.I265V	46.9	0.009537	0.98538	0	1270	0	3014	1	0	0.00-Inf	0	1290	-	7074	NA	NA	NA	NA	NA	NA	NA	NA
CCR5	3	46415209	chr3_46415209_T_A	A	T	exonic	regulatory	CCR5:p.S272S	49.2	NA	NA	0	1270	0.0003318	3014	1	0	0.00-92.42	0	1290	0.000141	7074	1	0	0.00-213.16	0.873478	1.20191	0.12-11.56	0	0.716876
CCR5	3	46415348	rs374959868	T	C	exonic	regulatory	CCR5:p.R319C	48.9	0.013967	0.97769	0	1270	0	3014	1	0	0.00-Inf	0	1290	0.000141	7074	1	0	0.00-213.16	0.576138	2.02839	0.17-24.21	0	0.9194
CCR5	3	46414560	rs1459619557	A	T	exonic	regulatory	CCR5:p.I56K	47.6	0.030385	0.93462	0.0007874	1270	0.0009954	3014	1	0.790911	0.02-9.86	0	1290	0	7074	1	0	0.00-Inf	0.802915	1.28359	0.18-9.12	0	0.401936
CCR5	3	46414498	rs113471490	A	G	exonic	regulatory	CCR5:p.P35P	47.6	NA	NA	0	1270	0.0006636	3014	1	0	0.00-12.64	0	1290	0.000565	7074	1	0	0.00-8.31	0.566167	0.539888	0.07-4.43	0	0.907539
CCR5	3	46415447	rs1312722843	C	T	exonic	regulatory	CCR5:p.L352L	48.2	NA	NA	0	1270	0	3014	1	0	0.00-Inf	0	1290	-	7074	NA	NA	NA	NA	NA	NA	NA	NA
CCR5	3	46415207	rs761483454	C	T	exonic	regulatory	CCR5:p.S272P	49.3	0.078931	0.81615	0.0007874	1270	0.0003318	3014	0.505069	2.37431	0.03-186.16	0	1290	0.000424	7074	1	0	0.00-13.28	0.737047	1.41462	0.19-10.71	0	0.592064
CCR5	3	46414470	rs189601230	G	A	exonic	regulatory	CCR5:p.K26R	47.9	0.005183	0.99846	0.001575	1270	0.002654	3014	0.732939	0.592666	0.06-2.98	0.003101	1290	0.001696	7074	0.293305	1.83048	0.43-6.05	0.649592	1.23626	0.50-3.09	24.4821	0.249842
CCR5	3	46415199	rs184279915	T	G	exonic	intron,non_coding	CCR5:p.C269F	49.3	0.033771	0.92231	0	1270	0.0003318	3014	1	0	0.00-92.42	0	1290	0	7074	1	0	0.00-Inf	0.66966	1.71553	0.14-20.48	0	0.453348
CCR5	3	46414940	rs1281371966	T	C	exonic	regulatory	CCR5:p.P183S	48.3	0.014551	0.97615	0	1270	0.0003318	3014	1	0	0.00-92.42	0	1290	0	7074	1	0	0.00-Inf	0.66966	1.71553	0.14-20.48	0	0.453348
CCR5	3	46414925	rs199824195	C	T	exonic	regulatory	CCR5:p.C178R	49.1	0.098506	0.78308	0.00315	1270	0.002986	3014	1	1.05494	0.24-3.79	0	1290	0	7074	1	0	0.00-Inf	0.741253	1.20962	0.39-3.74	0	0.430138
CCR5	3	46415273	chr3_46415273_C_T	T	C	exonic	regulatory	CCR5:p.P294S	49.2	0.261782	0.58769	0	1270	0	3014	1	0	0.00-Inf	0.0007752	1290	-	7074	NA	NA	NA	NA	NA	NA	NA	NA
CCR5	3	46414436	rs200209014	C	T	exonic	regulatory	CCR5:p.Y15H	47.4	0.00634	0.99462	0	1270	0.0003318	3014	1	0	0.00-92.42	0	1290	0.000283	7074	1	0	0.00-29.21	0.955316	0.938955	0.10-8.50	0	0.884635
CCR5	3	46415394	rs764318467	A	G	exonic	regulatory	CCR5:p.R334Q	48.7	0.037835	0.91	0	1270	0.0006636	3014	1	0	0.00-12.64	0	1290	0.000141	7074	1	0	0.00-213.16	0.924072	0.898404	0.10-8.13	0	0.549109
CCR5	3	46415151	rs748818705	C	T	exonic	missense	CCR5:p.I253T	49.3	0.077761	0.81846	0	1270	0.0003318	3014	1	0	0.00-92.42	0	1290	0.000707	7074	1	0	0.00-5.99	0.655289	0.613154	0.07-5.25	0	0.833769
CCR5	3	46415269	rs1392690733	T	C	exonic	regulatory	CCR5:p.I292I	49.2	NA	NA	0	1270	0	3014	1	0	0.00-Inf	0	1290	-	7074	NA	NA	NA	NA	NA	NA	NA	NA
CCR5	3	46415067	chr3_46415067_G_T	T	G	exonic	missense	CCR5:p.R225L	49.1	0.034413	0.92154	0	1270	0	3014	1	0	0.00-Inf	0.0007752	1290	-	7074	NA	NA	NA	NA	NA	NA	NA	NA
CCR5	3	46415060	rs200419576	T	C	exonic	intron,non_coding	CCR5:p.R223W	48.3	0.034994	0.91846	0	1270	0.0006636	3014	1	0	0.00-12.64	0	1290	0.000565	7074	1	0	0.00-8.31	0.566167	0.539888	0.07-4.43	0	0.907539
CCR5	3	46415014	chr3_46415014_G_T	T	G	exonic	synonymous	CCR5:p.L207L	48.2	NA	NA	0	1270	0.0003318	3014	1	0	0.00-92.42	0	1290	-	7074	NA	NA	NA	NA	NA	NA	NA	NA
CCR5	3	46415415	rs751446924	A	G	exonic	regulatory	CCR5:p.R341Q	48.6	0.010331	0.98538	0	1270	0.0003318	3014	1	0	0.00-92.42	0	1290	-	7074	NA	NA	NA	NA	NA	NA	NA	NA
CCR5	3	46414922	rs777849486	T	A	exonic	regulatory	CCR5:p.T177S	48	0.009354	0.98615	0.0007874	1270	0	3014	0.296452	2.3751	0.06-Inf	0	1290	-	7074	NA	NA	NA	NA	NA	NA	NA	NA
CCR5	3	46414564	chr3_46414564_C_T	T	C	exonic	regulatory	CCR5:p.N57N	47.6	NA	NA	0	1270	0	3014	1	0	0.00-Inf	0	1290	-	7074	NA	NA	NA	NA	NA	NA	NA	NA
CCR5	3	46415255	rs150592242	G	A	exonic	regulatory	CCR5:p.T288A	49.3	0.011559	0.98308	0.0007874	1270	0.0006636	3014	1	1.18676	0.02-22.82	0	1290	0.000141	7074	1	0	0.00-213.16	0.738955	1.38625	0.20-9.46	0	0.832628
CCR5	3	46415131	rs771408105	T	C	exonic	synonymous	CCR5:p.L246L	49.3	NA	NA	0	1270	0.0003318	3014	1	0	0.00-92.42	0	1290	-	7074	NA	NA	NA	NA	NA	NA	NA	NA
CCR5	3	46415349	rs369373756	A	G	exonic	regulatory	CCR5:p.R319H	48.9	0.005125	0.99846	0	1270	0.0006636	3014	1	0	0.00-12.64	0	1290	0.000707	7074	1	0	0.00-5.99	0.500463	0.486538	0.06-3.96	0	0.981762
CCR5	3	46414852	rs574865763	T	G	exonic	regulatory	CCR5:p.W153C	49.1	0.279848	0.56692	0.001575	1270	0.002322	3014	1	0.677557	0.07-3.57	0	1290	0.000141	7074	1	0	0.00-213.16	0.785139	0.821718	0.20-3.37	0	0.585678
CCR5	3	46414784	rs34418657	A	G	exonic	regulatory	CCR5:p.V131I	48.1	0.021061	0.96385	0.0007874	1270	0.0003318	3014	0.505069	2.37431	0.03-186.16	0	1290	0.000565	7074	1	0	0.00-8.31	0.830285	1.24603	0.17-9.31	0	0.50784
CCR5	3	46414926	chr3_46414926_G_A	A	G	exonic	regulatory	CCR5:p.C178Y	48.2	0.045271	0.89	0	1270	0	3014	1	0	0.00-Inf	0.0007752	1290	-	7074	NA	NA	NA	NA	NA	NA	NA	NA
CCR5	3	46414538	rs1450402163	G	A	exonic	regulatory	CCR5:p.M49V	47.6	0.003158	0.99846	0	1270	0	3014	1	0	0.00-Inf	0	1290	-	7074	NA	NA	NA	NA	NA	NA	NA	NA
CCR5	3	46414543	chr3_46414543_G_A	A	G	exonic	regulatory	CCR5:p.L50L	47.6	NA	NA	0	1270	0.0003318	3014	1	0	0.00-92.42	0	1290	-	7074	NA	NA	NA	NA	NA	NA	NA	NA
CCR5	3	46415400	rs765009973	T	G	exonic	regulatory	CCR5:p.S336I	48.9	0.027172	0.94385	0.002362	1270	0.001659	3014	0.701349	1.42494	0.22-7.34	0.0007752	1290	0.001131	7074	1	0.685221	0.02-5.12	0.844003	1.12576	0.35-3.66	0	0.569906
CCR6	6	167550195	rs41510645	C	A	exonic	regulatory	CCR6:p.R159S	52.1	0.012295	0.98	0.0007874	1270	0.0006636	3014	1	1.18676	0.02-22.82	0.0007752	1290	0.001131	7074	1	0.685221	0.02-5.12	0.858878	0.867088	0.18-4.18	0	0.734709
CCR6	6	167549617	rs201769708	A	C	UTR5	5_prime_UTR	-	63	NA	NA	0.0007874	1270	0	3014	0.296452	2.3751	0.06-Inf	0	1290	0.000141	7074	1	0	0.00-213.16	0.266596	3.6076	0.38-34.70	0	0.555799
CCR6	6	167550202	rs555430497	T	C	exonic	missense	CCR6:p.P162S	51.9	0.004721	0.99846	0	1270	0.0003318	3014	1	0	0.00-92.42	0	1290	0	7074	1	0	0.00-Inf	0.66966	1.71553	0.14-20.48	0	0.453348
CCR6	6	167525398	chr6_167525398_C_T	T	C	UTR5	regulatory	-	64.8	NA	NA	0.001575	1270	0	3014	0.087835	4.75394	0.45-Inf	0.0007752	1290	0	7074	0.154232	5.48798	0.14-Inf	0.0193338	13.8652	1.53-125.54	0	0.884933
CCR6	6	167549536	rs3093008	G	A	UTR5	5_prime_UTR	-	62.6	NA	NA	0.0007874	1270	0	3014	0.296452	2.3751	0.06-Inf	0.0007752	1290	0	7074	0.154232	5.48798	0.14-Inf	0.0391494	10.8282	1.13-104.14	0	0.716942
CCR6	6	167549925	rs185551935	A	C	exonic	regulatory	CCR6:p.I69I	72.3	NA	NA	0	1270	0.0009954	3014	0.559624	0	0.00-5.74	0	1290	0.000141	7074	1	0	0.00-213.16	0.783521	0.737231	0.08-6.49	0	0.448881
CCR6	6	167550168	rs767267986	A	G	exonic	regulatory	CCR6:p.A150A	51.9	NA	NA	0	1270	0	3014	1	0	0.00-Inf	0	1290	0	7074	1	0	0.00-Inf	0.364444	3.60657	0.23-57.68	0	0.767197
CCR6	6	167549528	chr6_167549528_T_C	C	T	UTR5	splice,5_prime_UTR	-	62.5	NA	NA	0.0007874	1270	0	3014	0.296452	2.3751	0.06-Inf	0	1290	-	7074	NA	NA	NA	NA	NA	NA	NA	NA
CCR6	6	167550807	rs749935898	T	C	exonic	synonymous	CCR6:p.T363T	50.5	NA	NA	0	1268	0	3012	1	0	0.00-Inf	0	1290	0	7074	1	0	0.00-Inf	0.364273	3.60821	0.23-57.71	0	0.767443
CCR6	6	167550790	rs188414355	T	C	exonic	regulatory	CCR6:p.R358W	51	0.047706	0.88769	0	1268	0	3014	1	0	0.00-Inf	0.0007752	1290	0.000283	7074	0.395043	2.74321	0.05-52.69	0.35318	2.63788	0.34-20.44	0	0.951208
CCR6	6	167550808	rs145112098	A	G	exonic	non_coding_exon	CCR6:p.A364T	50.5	0.009638	0.98538	0	1268	0	3010	1	0	0.00-Inf	0.0007764	1288	0	7074	0.15403	5.4965	0.14-Inf	0.109084	7.59221	0.64-90.62	0	0.45294
CCR6	6	167549811	rs746424070	G	T	exonic	regulatory	CCR6:p.S31S	72.1	NA	NA	0	1270	0	3014	1	0	0.00-Inf	0	1290	0.000141	7074	1	0	0.00-213.16	0.576138	2.02839	0.17-24.21	0	0.9194
CCR6	6	167525451	rs181845376	C	G	UTR5	regulatory	-	65.2	NA	NA	0.0007874	1270	0.0009954	3014	1	0.790911	0.02-9.86	0	1290	0.000707	7074	1	0	0.00-5.99	0.652268	0.663603	0.11-3.95	0	0.805181
CCR6	6	167549695	chr6_167549695_C_T	T	C	intronic	intron,non_coding	-	64.9	NA	NA	0	1270	0.0003318	3014	1	0	0.00-92.42	0	1290	-	7074	NA	NA	NA	NA	NA	NA	NA	NA
CCR6	6	167550589	rs545727839	A	G	exonic	missense	CCR6:p.E291K	51.8	0.003151	0.99846	0	1270	0.0003318	3014	1	0	0.00-92.42	0	1290	0	7074	1	0	0.00-Inf	0.66966	1.71553	0.14-20.48	0	0.453348
CCR6	6	167549537	chr6_167549537_C_G	G	C	UTR5	non_coding_exon	-	62.6	NA	NA	0.0007874	1270	0	3014	0.296452	2.3751	0.06-Inf	0	1290	-	7074	NA	NA	NA	NA	NA	NA	NA	NA
CCR6	6	167549597	rs776702941	G	A	UTR5	5_prime_UTR	-	62.8	NA	NA	0	1270	0.0003318	3014	1	0	0.00-92.42	0.0007752	1290	0.000283	7074	0.395043	2.74321	0.05-52.69	0.566893	1.7528	0.26-11.97	0	0.54232
CCR6	6	167550565	chr6_167550565_A_G	G	A	exonic	missense	CCR6:p.K283E	51.8	0.018683	0.96846	0	1270	0.0003318	3014	1	0	0.00-92.42	0	1290	-	7074	NA	NA	NA	NA	NA	NA	NA	NA
CCR6	6	167525342	chr6_167525342_G_C	C	G	UTR5	regulatory	-	62.8	NA	NA	0	1270	0.0003318	3014	1	0	0.00-92.42	0	1290	-	7074	NA	NA	NA	NA	NA	NA	NA	NA
CCR6	6	167549432	chr6_167549432_G_A	A	G	intronic	intron,non_coding	-	50.5	NA	NA	0.0008432	1186	0	2980	0.284686	2.51477	0.06-Inf	0	1214	-	7074	NA	NA	NA	NA	NA	NA	NA	NA
CCR6	6	167550758	chr6_167550758_C_G	G	C	exonic	regulatory	CCR6:p.S347C	51.5	0.010824	0.98385	0.0007874	1270	0	3014	0.296452	2.3751	0.06-Inf	0	1290	-	7074	NA	NA	NA	NA	NA	NA	NA	NA
CCR6	6	167550332	rs1359373359	T	C	exonic	missense	CCR6:p.S205L	51.9	0.005775	0.99692	0.0007874	1270	0	3014	0.296452	2.3751	0.06-Inf	0	1290	-	7074	NA	NA	NA	NA	NA	NA	NA	NA
CCR6	6	167525302	chr6_167525302_G_A	A	G	UTR5	regulatory	-	45	NA	NA	0	1264	0	3008	1	0	0.00-Inf	0.00078	1282	-	7074	NA	NA	NA	NA	NA	NA	NA	NA
CCR6	6	167549694	rs775830961	G	A	intronic	intron	-	64.9	NA	NA	0.0007874	1270	0	3014	0.296452	2.3751	0.06-Inf	0	1290	0	7074	1	0	0.00-Inf	0.1418	6.41493	0.54-76.57	0	0.919201
CCR7	17	38711815	rs187022118	C	G	exonic	missense	CCR7:p.L106V	47.9	0.00848	0.98846	0.004724	1270	0.002986	3014	0.400244	1.58492	0.46-5.00	0.003882	1288	0.004806	7074	0.825045	0.806932	0.25-2.08	0.798188	1.09507	0.55-2.20	0	0.344167
CCR7	17	38715210	rs1183888660	T	C	intronic	intron	-	42	NA	NA	0	1266	0.0003331	3002	1	0	0.00-92.35	0.0007788	1284	-	7074	NA	NA	NA	NA	NA	NA	NA	NA
CCR7	17	38711222	rs2229095	C	T	exonic	regulatory	CCR7:p.Q303Q	48.5	NA	NA	0.01102	1270	0.009622	3014	0.737272	1.14732	0.56-2.25	0.01008	1290	0.014984	7074	0.200903	0.669198	0.34-1.20	0.466886	0.852544	0.55-1.31	33.137	0.22135
CCR7	17	38715268	rs996657496	A	G	intronic	intron	-	33.3	NA	NA	0	1188	0.0003427	2918	1	0	0.00-95.65	0.0008333	1200	0.001414	7074	1	0.589158	0.01-4.15	0.623712	0.648494	0.11-3.66	0	0.865636
CCR7	17	38711270	chr17_38711270_C_A	A	C	exonic	regulatory	CCR7:p.T287T	46.9	NA	NA	0	1270	0.0003318	3014	1	0	0.00-92.42	0	1290	-	7074	NA	NA	NA	NA	NA	NA	NA	NA
CCR7	17	38721710	rs756086011	A	G	UTR5	regulatory	-	50	NA	NA	0	1270	0	3014	1	0	0.00-Inf	0.0007752	1290	-	7074	NA	NA	NA	NA	NA	NA	NA	NA
CCR7	17	38711481	chr17_38711481_A_G	G	A	exonic	regulatory	CCR7:p.V217A	43.8	0.004768	0.99846	0	1244	0.0006653	3006	1	0	0.00-12.87	0	1272	0	7074	1	0	0.00-Inf	0.877757	1.20734	0.11-13.32	0	0.334168
CCR7	17	38711893	rs778119660	T	C	exonic	missense	CCR7:p.V80M	47.9	0.038327	0.90769	0.0007874	1270	0	3014	0.296452	2.3751	0.06-Inf	0	1288	-	7074	NA	NA	NA	NA	NA	NA	NA	NA
CCR7	17	38721709	rs200743644	T	C	UTR5	regulatory	-	50	NA	NA	0.00315	1270	0.0003318	3014	0.0293815	9.51975	0.94-467.78	0	1290	0.001555	7074	0.233721	0	0.00-2.18	0.324684	2.38958	0.42-13.53	75.4637	0.0435071
CCR7	17	38711665	rs760286309	T	C	exonic	missense	CCR7:p.V156M	44.2	0.013669	0.97846	0.0007949	1258	0.0003324	3008	0.502868	2.3922	0.03-187.56	0.0007886	1268	0	7074	0.152002	5.58327	0.14-Inf	0.110561	5.50828	0.68-44.79	0	0.367826
CCR7	17	38711482	rs771518819	T	C	exonic	regulatory	CCR7:p.V217M	43.8	0.010028	0.98538	0.0008013	1248	0	3006	0.293371	2.41059	0.06-Inf	0	1268	0	7074	1	0	0.00-Inf	0.13845	6.51691	0.55-77.79	0	0.91993
CCR7	17	38715238	chr17_38715238_G_A	A	G	intronic	intron	-	39.2	NA	NA	0.0007962	1256	0	2994	0.295529	2.38566	0.06-Inf	0	1270	0	7074	1	0	0.00-Inf	0.139901	6.47233	0.54-77.26	0	0.922641
CCR7	17	38715102	rs3136689	A	G	intronic	intron	-	41.3	NA	NA	0.009494	1264	0.008661	3002	0.858487	1.09708	0.50-2.26	0.007031	1280	0.00933	7074	0.520082	0.751878	0.33-1.52	0.709779	0.91115	0.56-1.49	0	0.449964
CCR7	17	38721676	rs764612700	A	G	UTR5	regulatory	-	49.8	NA	NA	0.0007874	1270	0	3014	0.296452	2.3751	0.06-Inf	0	1290	-	7074	NA	NA	NA	NA	NA	NA	NA	NA
CCR7	17	38711182	rs200720683	T	C	exonic	missense	CCR7:p.V317I	46.5	0.006846	0.99385	0	1270	0	3014	1	0	0.00-Inf	0.0007752	1290	-	7074	NA	NA	NA	NA	NA	NA	NA	NA
CCR7	17	38715263	chr17_38715263_G_A	A	G	intronic	intron	-	34.6	NA	NA	0	1208	0.0003404	2938	1	0	0.00-94.71	0	1206	-	7074	NA	NA	NA	NA	NA	NA	NA	NA
CCR7	17	38721802	rs1479661854	A	C	upstream	regulatory	-	54.2	NA	NA	0.001582	1264	0	2994	0.0880727	4.74485	0.44-Inf	0.0007812	1280	0.000707	7074	1	1.10539	0.02-9.89	0.319149	2.43838	0.42-14.08	36.0289	0.211196
CCR7	17	38715067	rs557078450	T	C	intronic	intron	-	36.4	NA	NA	0.008885	1238	0.006069	2966	0.312005	1.46826	0.62-3.29	0.003968	1260	0.007068	7074	0.258886	0.559681	0.17-1.40	0.994045	0.997782	0.56-1.79	60.3784	0.112135
CCR7	17	38711894	rs114428166	C	G	exonic	synonymous	CCR7:p.V79V	48.1	NA	NA	0	1270	0.001327	3014	0.325807	0	0.00-3.60	0	1290	0.000707	7074	1	0	0.00-5.99	0.334479	0.363166	0.05-2.84	0	0.76139
CCR7	17	38710991	rs372376814	T	C	UTR3	regulatory	-	37.3	NA	NA	0.0008026	1246	0	2986	0.294423	2.39839	0.06-Inf	0	1268	0	7074	1	0	0.00-Inf	0.139092	6.49712	0.54-77.55	0	0.921489
CCR7	17	38715084	chr17_38715084_C_A	A	C	intronic	intron	-	38.9	NA	NA	0	1260	0	2994	1	0	0.00-Inf	0.00078	1282	-	7074	NA	NA	NA	NA	NA	NA	NA	NA
CCR7	17	38721760	rs11574661	A	G	upstream	regulatory	-	49.8	NA	NA	0	1270	0	3014	1	0	0.00-Inf	0.0007752	1290	0	7074	0.154232	5.48798	0.14-Inf	0.109264	7.58439	0.64-90.53	0	0.453245
CCR7	17	38712044	rs140039442	T	C	exonic	synonymous	CCR7:p.T29T	47.9	NA	NA	0	1270	0.0003318	3014	1	0	0.00-92.42	0.0007752	1290	0	7074	0.154232	5.48798	0.14-Inf	0.266603	3.60753	0.38-34.70	42.1071	0.188753
CCR7	17	38715185	rs111607645	G	A	exonic	missense	CCR7:p.M7T	42.9	0.011831	0.98231	0	1268	0	3014	1	0	0.00-Inf	0	1288	0.000141	7074	1	0	0.00-213.49	0.575297	2.03156	0.17-24.25	0	0.919393
CCR7	17	38711291	rs754971665	G	A	exonic	regulatory	CCR7:p.N280N	46.9	NA	NA	0	1270	0.0003318	3014	1	0	0.00-92.42	0	1290	-	7074	NA	NA	NA	NA	NA	NA	NA	NA
CCR7	17	38715060	chr17_38715060_C_A	A	C	intronic	intron	-	35	NA	NA	0.000821	1218	0.0006757	2960	1	1.21528	0.02-23.37	0	1238	0.000424	7074	1	0	0.00-13.83	0.969029	1.03765	0.16-6.70	0	0.837677
CCR7	17	38711405	rs751684156	G	A	exonic	regulatory	CCR7:p.C242C	46.1	NA	NA	0.0007886	1268	0.0003318	3014	0.504606	2.37806	0.03-186.46	0.0007764	1288	0.000707	7074	1	1.09852	0.02-9.83	0.657898	1.46759	0.27-8.02	0	0.666032
CCR7	17	38711920	rs375638802	T	C	exonic	missense	CCR7:p.V71M	48	0.012712	0.97923	0	1270	0.0003318	3014	1	0	0.00-92.42	0	1290	0	7074	1	0	0.00-Inf	0.66966	1.71553	0.14-20.48	0	0.453348
CCR7	17	38712118	chr17_38712118_T_C	C	T	intronic	intron	-	45	NA	NA	0	1256	0.0006676	2996	1	0	0.00-12.71	0	1274	-	7074	NA	NA	NA	NA	NA	NA	NA	NA
CCR7	17	38721554	rs1343791765	G	A	intronic	regulatory	-	45	NA	NA	0	1254	0.0003324	3008	1	0	0.00-93.42	0	1274	-	7074	NA	NA	NA	NA	NA	NA	NA	NA
CCR7	17	38715186	rs2228015	C	T	exonic	missense	CCR7:p.M7V	43	NA	NA	0.0007874	1270	0.001995	3008	0.681671	0.394274	0.01-3.26	0.001553	1288	0.002262	7074	1	0.686042	0.08-2.92	0.366187	0.572879	0.17-1.92	0	0.673777
CCR7	17	38711107	chr17_38711107_T_C	C	T	exonic	missense	CCR7:p.K342E	44.9	0.039243	0.90385	0.0007874	1270	0	3014	0.296452	2.3751	0.06-Inf	0	1290	-	7074	NA	NA	NA	NA	NA	NA	NA	NA
CCR7	17	38712111	chr17_38712111_G_A	A	G	intronic	intron	-	45.7	NA	NA	0	1264	0	2998	1	0	0.00-Inf	0	1278	-	7074	NA	NA	NA	NA	NA	NA	NA	NA
CCR7	17	38715178	rs193282140	A	G	exonic	synonymous	CCR7:p.S9S	43.6	NA	NA	0.006299	1270	0.008976	3008	0.45947	0.699888	0.27-1.59	0.007776	1286	0.006927	7074	0.717247	1.12357	0.51-2.25	0.746241	0.918178	0.55-1.54	0	0.374845
CCR7	17	38711031	chr17_38711031_C_T	T	C	exonic	missense	CCR7:p.S367N	41.7	0.027378	0.94308	0.0007886	1268	0	3010	0.2964	2.37569	0.06-Inf	0	1288	-	7074	NA	NA	NA	NA	NA	NA	NA	NA
CCR7	17	38712116	rs751950812	C	G	intronic	intron	-	45.3	NA	NA	0	1256	0	2996	1	0	0.00-Inf	0	1276	-	7074	NA	NA	NA	NA	NA	NA	NA	NA
CCR7	17	38711623	rs575312747	A	G	exonic	missense	CCR7:p.R170C	43.6	0.041629	0.89769	0.0007937	1260	0	3008	0.29522	2.3892	0.06-Inf	0	1270	-	7074	NA	NA	NA	NA	NA	NA	NA	NA
CCR7	17	38711323	rs145153052	T	C	exonic	regulatory	CCR7:p.V270M	46.8	0.014446	0.97615	0.0007874	1270	0	3014	0.296452	2.3751	0.06-Inf	0	1290	0	7074	1	0	0.00-Inf	0.1418	6.41493	0.54-76.57	0	0.919201
CCR9	3	45942529	rs191809380	T	C	exonic	upstream	CCR9:p.T83T	48.2	NA	NA	0.001575	1270	0	3014	0.087835	4.75394	0.45-Inf	0	1290	0	7074	1	0	0.00-Inf	0.0744837	8.8898	0.81-98.08	0	0.759809
CCR9	3	45943371	chr3_45943371_C_T	T	C	exonic	missense	CCR9:p.S364L	47.6	0.069684	0.83231	0	1270	0.0003318	3014	1	0	0.00-92.42	0	1286	-	7074	NA	NA	NA	NA	NA	NA	NA	NA
CCR9	3	45943278	chr3_45943278_A_G	G	A	exonic	missense	CCR9:p.K333R	48.2	0.005151	0.99846	0	1270	0.0003318	3014	1	0	0.00-92.42	0	1290	-	7074	NA	NA	NA	NA	NA	NA	NA	NA
CCR9	3	45943351	chr3_45943351_T_C	C	T	exonic	synonymous	CCR9:p.S357S	47.9	NA	NA	0.0007874	1270	0	3014	0.296452	2.3751	0.06-Inf	0	1290	0	7074	1	0	0.00-Inf	0.1418	6.41493	0.54-76.57	0	0.919201
CCR9	3	45943318	rs200106483	A	T	exonic	missense	CCR9:p.F346L	48.4	0.004304	0.99846	0	1270	0.001991	3014	0.188646	0	0.00-2.01	0.00155	1290	0.000283	7074	0.11503	5.49068	0.40-75.66	0.451234	1.86417	0.37-9.42	72.7956	0.0552052
CCR9	3	45942963	chr3_45942963_T_C	C	T	exonic	missense	CCR9:p.V228A	48.2	0.007206	0.99231	0	1270	0	3014	1	0	0.00-Inf	0	1290	0	7074	1	0	0.00-Inf	0.364444	3.60657	0.23-57.68	0	0.767197
CCR9	3	45943394	rs753720491	A	G	UTR3	3_prime_UTR	-	46.9	NA	NA	0	1266	0.000332	3012	1	0	0.00-92.65	0.0007776	1286	0.000424	7074	0.4874	1.83424	0.03-22.86	0.728878	1.38665	0.22-8.80	0	0.674906
CCR9	3	45943358	rs766123355	T	C	exonic	synonymous	CCR9:p.L360L	47.8	NA	NA	0	1270	0	3014	1	0	0.00-Inf	0.0007752	1290	0.000283	7074	0.395043	2.74321	0.05-52.69	0.353393	2.63675	0.34-20.43	0	0.950673
CCR9	3	45928136	rs1407616439	A	T	UTR5	regulatory	-	41.1	NA	NA	0.0007899	1266	0.0003333	3000	0.50551	2.37075	0.03-185.88	0	1282	0	7074	1	0	0.00-Inf	0.321603	3.14169	0.33-30.22	0	0.730321
CCR9	3	45943249	rs199573914	G	A	exonic	synonymous	CCR9:p.R323R	48.2	NA	NA	0	1270	0.0003318	3014	1	0	0.00-92.42	0	1290	-	7074	NA	NA	NA	NA	NA	NA	NA	NA
CCR9	3	45943348	rs201669237	A	G	exonic	synonymous	CCR9:p.S356S	47.9	NA	NA	0	1270	0	3014	1	0	0.00-Inf	0.0007752	1290	0	7074	0.154232	5.48798	0.14-Inf	0.109264	7.58439	0.64-90.53	0	0.453245
CCR9	3	45943256	rs751139030	T	C	exonic	missense	CCR9:p.R326W	48.2	0.064403	0.84692	0	1270	0	3014	1	0	0.00-Inf	0	1290	-	7074	NA	NA	NA	NA	NA	NA	NA	NA
CCR9	3	45942460	rs769563630	T	C	exonic	synonymous	CCR9:p.I60I	48.1	0.012598	0.97923	0.0007874	1270	0	3014	0.296452	2.3751	0.06-Inf	0	1290	0	7074	1	0	0.00-Inf	0.1418	6.41493	0.54-76.57	0	0.919201
CCR9	3	45943120	rs201673015	T	C	exonic	synonymous	CCR9:p.D280D	48.4	NA	NA	0	1270	0.0009954	3014	0.559624	0	0.00-5.74	0	1290	0	7074	1	0	0.00-Inf	0.953577	0.932185	0.09-9.91	18.895	0.26683
CCR9	3	45943047	rs149823113	T	C	exonic	upstream	CCR9:p.T256I	48.6	0.002704	0.99846	0.0007874	1270	0.0009954	3014	1	0.790911	0.02-9.86	0.0007752	1290	0.000283	7074	0.395043	2.74321	0.05-52.69	0.676423	1.42016	0.27-7.37	0	0.460149
CCR9	3	45936405	chr3_45936405_C_T	T	C	UTR5	intron	-	47.3	NA	NA	0.0007874	1270	0.0003318	3014	0.505069	2.37431	0.03-186.16	0	1290	0.000141	7074	1	0	0.00-213.16	0.48165	2.12211	0.26-17.26	0	0.903491
CCR9	3	45942704	rs199541347	A	G	exonic	missense	CCR9:p.V142M	48.3	0.010384	0.98462	0.003937	1270	0.001327	3014	0.136376	2.97431	0.64-15.01	0	1290	0.001414	7074	0.377917	0	0.00-2.45	0.279531	1.9326	0.59-6.38	57.0203	0.127173
CCR9	3	45942551	rs56325097	A	G	exonic	missense	CCR9:p.A91T	48.2	0.056301	0.86462	0	1270	0	3014	1	0	0.00-Inf	0.0007752	1290	0.00099	7074	1	0.783221	0.02-6.10	0.998255	1.00206	0.16-6.36	0	0.625092
CCR9	3	45942608	rs56064700	A	G	exonic	missense	CCR9:p.D110N	50	NA	NA	0.0126	1270	0.005309	3014	0.0180149	2.39075	1.12-5.12	0.007752	1290	0.010885	7074	0.37131	0.709923	0.33-1.38	0.339671	1.26314	0.78-2.04	83.7182	0.0132021
CCR9	3	45942329	chr3_45942329_T_C	C	T	exonic	regulatory	CCR9:p.Y17H	47.5	0.048802	0.88462	0	1270	0	3014	1	0	0.00-Inf	0.0007752	1290	-	7074	NA	NA	NA	NA	NA	NA	NA	NA
CCR9	3	45942956	chr3_45942956_C_T	T	C	exonic	upstream	CCR9:p.P226S	48.3	0.050736	0.88077	0.0007874	1270	0	3014	0.296452	2.3751	0.06-Inf	0	1290	-	7074	NA	NA	NA	NA	NA	NA	NA	NA
CCR9	3	45942421	rs372974725	A	G	exonic	intron	CCR9:p.A47A	48	0.005286	0.99846	0.0007874	1270	0	3014	0.296452	2.3751	0.06-Inf	0	1290	-	7074	NA	NA	NA	NA	NA	NA	NA	NA
CCR9	3	45928052	rs191514046	T	C	UTR5	regulatory	-	40.8	NA	NA	0.004739	1266	0.003014	2986	0.401741	1.57513	0.46-4.97	0	1286	0.00099	7074	0.604583	0	0.00-3.82	0.565082	1.33074	0.50-3.52	0	0.347687
CCR9	3	45943073	rs200611238	G	T	exonic	intron	CCR9:p.L265V	48.5	0.008667	0.98846	0.0007874	1270	0.0009954	3014	1	0.790911	0.02-9.86	0.00155	1290	0.000848	7074	0.356227	1.82919	0.18-10.24	0.626861	1.38305	0.37-5.11	0	0.553471
CCR9	3	45943253	rs200417769	T	C	exonic	intron	CCR9:p.R325C	48.3	0.09706	0.78615	0	1270	0	3014	1	0	0.00-Inf	0.0007752	1290	-	7074	NA	NA	NA	NA	NA	NA	NA	NA
CCR9	3	45942566	rs200200496	A	C	exonic	missense	CCR9:p.L96I	48.3	0.019178	0.96846	0.0007874	1270	0.0006636	3014	1	1.18676	0.02-22.82	0.00155	1290	0	7074	0.023772	10.9845	1.03-Inf	0.151126	3.97356	0.60-26.14	60.4549	0.111788
CCR9	3	45928138	rs41289608	A	G	UTR5	regulatory	-	41	NA	NA	0	1266	0.000334	2994	1	0	0.00-92.10	0	1280	0	7074	1	0	0.00-Inf	0.669079	1.71726	0.14-20.50	0	0.45072
CCR9	3	45942893	rs201973846	A	G	exonic	upstream	CCR9:p.D205N	48.3	0.009056	0.98692	0.0007874	1270	0	3014	0.296452	2.3751	0.06-Inf	0	1290	-	7074	NA	NA	NA	NA	NA	NA	NA	NA
CCR9	3	45943113	chr3_45943113_C_A	A	C	exonic	intron	CCR9:p.T278N	48.3	0.021485	0.96077	0	1270	0	3014	1	0	0.00-Inf	0	1290	-	7074	NA	NA	NA	NA	NA	NA	NA	NA
CCR9	3	45943130	rs12721497	G	A	exonic	upstream	CCR9:p.M284V	49.4	NA	NA	0.003937	1270	0.001327	3014	0.136376	2.97431	0.64-15.01	0.004651	1290	0.004524	7074	1	1.02833	0.35-2.50	0.34221	1.42312	0.69-2.95	42.3797	0.18771
CCR9	3	45942524	rs759011726	G	A	exonic	missense	CCR9:p.M82V	48.1	0.026958	0.94385	0	1270	0	3014	1	0	0.00-Inf	0.0007752	1290	0	7074	0.154232	5.48798	0.14-Inf	0.109264	7.58439	0.64-90.53	0	0.453245
CCRL2	3	46449684	chr3_46449684_C_A	A	C	exonic	regulatory	CCRL2:p.A50A	49	NA	NA	0	1270	0.0003318	3014	1	0	0.00-92.42	0	1290	-	7074	NA	NA	NA	NA	NA	NA	NA	NA
CCRL2	3	46450333	rs757568035	G	A	exonic	regulatory	CCRL2:p.N267D	54	0.04337	0.89308	0	1270	0.0003318	3014	1	0	0.00-92.42	0	1290	0.000565	7074	1	0	0.00-8.31	0.731738	0.68557	0.08-5.93	0	0.90591
CCRL2	3	46448832	rs540361762	T	C	UTR5	regulatory	-	45.6	NA	NA	0	1268	0	3012	1	0	0.00-Inf	0.0007764	1288	0	7074	0.15403	5.4965	0.14-Inf	0.109037	7.59423	0.64-90.65	0	0.453095
CCRL2	3	46450596	rs146961841	T	C	exonic	regulatory	CCRL2:p.T354T	50.1	NA	NA	0	1270	0	3014	1	0	0.00-Inf	0	1286	-	7074	NA	NA	NA	NA	NA	NA	NA	NA
CCRL2	3	46449896	rs556407644	A	T	exonic	regulatory	CCRL2:p.L121Q	49.9	0.057329	0.86308	0	1270	0.0006636	3014	1	0	0.00-12.64	0.00155	1290	0.000707	7074	0.295252	2.19534	0.21-13.42	0.550193	1.55283	0.37-6.58	0	0.384263
CCRL2	3	46449923	rs749278347	T	C	exonic	regulatory	CCRL2:p.T130I	49.9	0.016926	0.97154	0	1270	0	3014	1	0	0.00-Inf	0.0007752	1290	0.000283	7074	0.395043	2.74321	0.05-52.69	0.353393	2.63675	0.34-20.43	0	0.950673
CCRL2	3	46449906	chr3_46449906_G_C	C	G	exonic	regulatory	CCRL2:p.V124V	49.9	NA	NA	0	1270	0.0003318	3014	1	0	0.00-92.42	0	1290	-	7074	NA	NA	NA	NA	NA	NA	NA	NA
CCRL2	3	46449107	chr3_46449107_G_A	A	G	UTR5	regulatory	-	47.8	NA	NA	0	1268	0	3014	1	0	0.00-Inf	0.0007752	1290	0.000283	7074	0.395043	2.74321	0.05-52.69	0.35318	2.63788	0.34-20.44	0	0.951208
CCRL2	3	46449864	rs6808835	T	G	exonic	regulatory	CCRL2:p.G110G	49.8	NA	NA	0	1270	0.0006636	3014	1	0	0.00-12.64	0	1290	0.000283	7074	1	0	0.00-29.21	0.76526	0.720977	0.08-6.17	0	0.702215
CCRL2	3	46450034	rs1232278210	T	C	exonic	regulatory	CCRL2:p.A167V	162.5	0.02668	0.94385	0	1270	0.0006636	3014	1	0	0.00-12.64	0.0007752	1290	0.000141	7074	0.284693	5.4872	0.07-429.23	0.572588	1.80303	0.23-13.97	26.5732	0.243208
CCRL2	3	46448821	rs569537650	A	G	UTR5	regulatory	-	45.4	NA	NA	0	1268	0	3014	1	0	0.00-Inf	0	1290	0.000141	7074	1	0	0.00-213.16	0.575798	2.02967	0.17-24.23	0	0.918916
CCRL2	3	46449560	rs762524534	A	G	exonic	regulatory	CCRL2:p.G9D	43.3	0.024739	0.94923	0	1232	0.0003353	2982	1	0	0.00-94.26	0	1256	0.000141	7074	1	0	0.00-218.91	0.857682	1.23012	0.13-11.83	0	0.714611
CCRL2	3	46448970	rs1487259446	T	C	UTR5	regulatory	-	46.5	NA	NA	0	1268	0.0003318	3014	1	0	0.00-92.57	0	1282	0	7074	1	0	0.00-Inf	0.667684	1.72143	0.14-20.55	0	0.452266
CCRL2	3	46450394	rs560371668	A	G	exonic	regulatory	CCRL2:p.S287N	53.9	0.013917	0.97769	0	1270	0.0003318	3014	1	0	0.00-92.42	0	1290	-	7074	NA	NA	NA	NA	NA	NA	NA	NA
CCRL2	3	46450151	rs770117283	T	C	exonic	regulatory	CCRL2:p.T206I	58.4	0.036785	0.91308	0.0007874	1270	0	3014	0.296452	2.3751	0.06-Inf	0	1290	0.000707	7074	1	0	0.00-5.99	0.64807	1.64891	0.19-14.12	31.476	0.227035
CCRL2	3	46449103	chr3_46449103_C_T	T	C	intronic	regulatory	-	47.7	NA	NA	0	1270	0.0003318	3014	1	0	0.00-92.42	0	1290	0	7074	1	0	0.00-Inf	0.66966	1.71553	0.14-20.48	0	0.453348
CCRL2	3	46449857	chr3_46449857_A_G	G	A	exonic	regulatory	CCRL2:p.H108R	49.4	0.014184	0.97769	0	1270	0.0003318	3014	1	0	0.00-92.42	0	1290	0	7074	1	0	0.00-Inf	0.66966	1.71553	0.14-20.48	0	0.453348
CCRL2	3	46449811	rs377346921	A	G	exonic	regulatory	CCRL2:p.A93T	49.3	0.037245	0.91231	0	1270	0.0003318	3014	1	0	0.00-92.42	0	1290	0	7074	1	0	0.00-Inf	0.66966	1.71553	0.14-20.48	0	0.453348
CCRL2	3	46450453	chr3_46450453_A_C	C	A	exonic	regulatory	CCRL2:p.I307L	52.4	0.007768	0.99	0	1270	0	3014	1	0	0.00-Inf	0.0007752	1290	-	7074	NA	NA	NA	NA	NA	NA	NA	NA
CCRL2	3	46449146	rs754865498	C	T	UTR5	regulatory	-	48.2	NA	NA	0	1270	0.0006636	3014	1	0	0.00-12.64	0	1290	-	7074	NA	NA	NA	NA	NA	NA	NA	NA
CCRL2	3	46449519	chr3_46449519_C_T	T	C	intronic	regulatory	-	36.8	NA	NA	0	1112	0	2928	1	0	0.00-Inf	0.0008681	1152	-	7074	NA	NA	NA	NA	NA	NA	NA	NA
CCRL2	3	46450072	rs6441977	A	G	exonic	regulatory	CCRL2:p.V180M	58.7	NA	NA	0	1270	0.0006636	3014	1	0	0.00-12.64	0	1290	0.000283	7074	1	0	0.00-29.21	0.76526	0.720977	0.08-6.17	0	0.702215
CCRL2	3	46450607	chr3_46450607_C_T	T	C	UTR3	regulatory	-	49.4	NA	NA	0	1270	0.0003318	3014	1	0	0.00-92.42	0	1280	-	7074	NA	NA	NA	NA	NA	NA	NA	NA
CCRL2	3	46449863	rs111863112	A	G	exonic	regulatory	CCRL2:p.G110E	49.6	NA	NA	0	1270	0.0003318	3014	1	0	0.00-92.42	0	1290	0	7074	1	0	0.00-Inf	0.66966	1.71553	0.14-20.48	0	0.453348
CCRL2	3	46449513	chr3_46449513_A_T	T	A	intronic	regulatory	-	35.6	NA	NA	0.0009174	1090	0	2912	0.272364	2.67401	0.07-Inf	0	1110	-	7074	NA	NA	NA	NA	NA	NA	NA	NA
CCRL2	3	46450591	chr3_46450591_T_C	C	T	exonic	regulatory	CCRL2:p.S353P	50.2	0.015234	0.97538	0	1270	0	3014	1	0	0.00-Inf	0.0007752	1290	0.000424	7074	0.48838	1.82855	0.03-22.79	0.503832	1.95164	0.27-13.86	0	0.910206
CCRL2	3	46450619	rs751640350	G	A	UTR3	regulatory	-	48.5	NA	NA	0	1258	0.001329	3010	0.326927	0	0.00-3.62	0.0007862	1272	0.000424	7074	0.483951	1.85445	0.04-23.11	0.902831	0.894506	0.15-5.36	5.85735	0.30271
CCRL2	3	46449289	rs770202632	T	C	intronic	regulatory	-	39.7	NA	NA	0	1152	0.0003376	2962	1	0	0.00-100.12	0	1166	0.000141	7074	1	0	0.00-235.74	0.812161	1.31582	0.14-12.66	0	0.710115
CCRL2	3	46450326	rs557325885	A	G	exonic	regulatory	CCRL2:p.A264A	54	NA	NA	0	1270	0.0003318	3014	1	0	0.00-92.42	0	1290	0.000141	7074	1	0	0.00-213.16	0.873478	1.20191	0.12-11.56	0	0.716876
CCRL2	3	46450336	rs746011785	G	A	exonic	regulatory	CCRL2:p.I268V	54	0.021203	0.96308	0	1270	0.0003318	3014	1	0	0.00-92.42	0	1290	-	7074	NA	NA	NA	NA	NA	NA	NA	NA
CCRL2	3	46450205	rs1175561646	T	C	exonic	regulatory	CCRL2:p.P224L	58.4	0.096294	0.78615	0	1270	0	3014	1	0	0.00-Inf	0.0007752	1290	0.000141	7074	0.284693	5.4872	0.07-429.23	0.217935	4.14922	0.43-39.91	0	0.732189
CCRL2	3	46449932	rs770582861	G	A	exonic	regulatory	CCRL2:p.N133S	50.3	0.015631	0.97462	0	1270	0.002986	3014	0.0657963	0	0.00-1.20	0	1290	0.000141	7074	1	0	0.00-213.16	0.407705	0.407291	0.05-3.41	33.8349	0.21893
CCRL2	3	46449072	chr3_46449072_C_T	T	C	intronic	regulatory	-	47.2	NA	NA	0	1268	0.0003318	3014	1	0	0.00-92.57	0	1290	0	7074	1	0	0.00-Inf	0.669115	1.71715	0.14-20.50	0	0.453715
CCRL2	3	46449672	chr3_46449672_G_A	A	G	exonic	regulatory	CCRL2:p.Q46Q	48.9	NA	NA	0	1270	0.0003318	3014	1	0	0.00-92.42	0	1290	0	7074	1	0	0.00-Inf	0.66966	1.71553	0.14-20.48	0	0.453348
CCRL2	3	46449269	chr3_46449269_G_A	A	G	intronic	regulatory	-	44.4	NA	NA	0	1238	0.0003336	2998	1	0	0.00-94.31	0	1264	-	7074	NA	NA	NA	NA	NA	NA	NA	NA
CCRL2	3	46449996	chr3_46449996_G_A	A	G	exonic	regulatory	CCRL2:p.R154R	162.4	NA	NA	0.0007874	1270	0	3014	0.296452	2.3751	0.06-Inf	0	1290	0	7074	1	0	0.00-Inf	0.1418	6.41493	0.54-76.57	0	0.919201
CCRL2	3	46450586	rs184378837	G	A	exonic	regulatory	CCRL2:p.D351G	50.8	0.010161	0.98538	0.002362	1270	0.002324	3012	1	1.01646	0.17-4.46	0.0007764	1288	0.004382	7074	0.0505255	0.17653	0.00-1.06	0.347438	0.584582	0.19-1.79	50.7114	0.154336
CCRL2	3	46450185	chr3_46450185_C_G	G	C	exonic	regulatory	CCRL2:p.N217K	58.4	0.106462	0.76923	0	1270	0	3014	1	0	0.00-Inf	0.0007752	1290	-	7074	NA	NA	NA	NA	NA	NA	NA	NA
CCRL2	3	46449142	rs1296950838	A	C	UTR5	regulatory	-	48.2	NA	NA	0	1270	0.0006636	3014	1	0	0.00-12.64	0.0007752	1290	0.000283	7074	0.395043	2.74321	0.05-52.69	0.728193	1.39653	0.21-9.19	0	0.374244
CCRL2	3	46448963	rs541643583	T	C	UTR5	regulatory	-	46.6	NA	NA	0	1260	0	3014	1	0	0.00-Inf	0.0007812	1280	-	7074	NA	NA	NA	NA	NA	NA	NA	NA
CCRL2	3	46450076	rs755804337	C	T	exonic	regulatory	CCRL2:p.V181A	58.5	0.050899	0.88077	0.0007874	1270	0	3014	0.296452	2.3751	0.06-Inf	0	1290	0	7074	1	0	0.00-Inf	0.1418	6.41493	0.54-76.57	0	0.919201
CCRL2	3	46449520	chr3_46449520_A_G	G	A	intronic	regulatory	-	37.1	NA	NA	0	1126	0.0003394	2946	1	0	0.00-101.88	0	1164	-	7074	NA	NA	NA	NA	NA	NA	NA	NA
CCRL2	3	46448920	rs1203835808	T	C	UTR5	regulatory	-	46.7	NA	NA	0	1268	0.0003318	3014	1	0	0.00-92.57	0	1290	0	7074	1	0	0.00-Inf	0.669115	1.71715	0.14-20.50	0	0.453715
CCRL2	3	46448820	rs765805906	T	C	UTR5	regulatory	-	45.3	NA	NA	0	1268	0.000332	3012	1	0	0.00-92.51	0	1288	0	7074	1	0	0.00-Inf	0.668988	1.71754	0.14-20.50	0	0.453199
CCRL2	3	46448908	rs573204763	A	G	UTR5	regulatory	-	46.7	NA	NA	0	1270	0	3014	1	0	0.00-Inf	0.0007752	1290	0.000141	7074	0.284693	5.4872	0.07-429.23	0.217935	4.14922	0.43-39.91	0	0.732189
CCRL2	3	46450071	rs369593534	T	C	exonic	regulatory	CCRL2:p.F179F	58.7	NA	NA	0	1270	0.0003318	3014	1	0	0.00-92.42	0	1290	0	7074	1	0	0.00-Inf	0.66966	1.71553	0.14-20.48	0	0.453348
CCRL2	3	46450046	chr3_46450046_C_T	T	C	exonic	regulatory	CCRL2:p.A171V	162.4	0.028209	0.94077	0	1270	0	3014	1	0	0.00-Inf	0	1290	-	7074	NA	NA	NA	NA	NA	NA	NA	NA
CCRL2	3	46450429	rs145501356	A	C	exonic	regulatory	CCRL2:p.L299I	53.9	0.015459	0.97538	0.009449	1270	0.005309	3014	0.14556	1.78736	0.77-4.04	0.01008	1290	0.008906	7074	0.633982	1.1329	0.57-2.09	0.206297	1.35301	0.85-2.16	0	0.352682
CCRL2	3	46449723	rs778301112	T	C	exonic	regulatory	CCRL2:p.I63I	49.2	NA	NA	0	1270	0	3014	1	0	0.00-Inf	0.0007752	1290	-	7074	NA	NA	NA	NA	NA	NA	NA	NA
CCRL2	3	46449018	chr3_46449018_G_C	C	G	intronic	regulatory	-	46	NA	NA	0	1264	0.0003322	3010	1	0	0.00-92.74	0	1276	-	7074	NA	NA	NA	NA	NA	NA	NA	NA
CCRL2	3	46449834	chr3_46449834_G_T	T	G	exonic	regulatory	CCRL2:p.L100F	49.4	0.039249	0.90385	0	1270	0	3014	1	0	0.00-Inf	0	1290	0.000141	7074	1	0	0.00-213.16	0.576138	2.02839	0.17-24.21	0	0.9194
CX3CR1	3	39307494	rs149456270	A	C	exonic	missense	CX3CR1:p.K201N	47.4	0.022223	0.95769	0	1270	0.0009954	3014	0.559624	0	0.00-5.74	0.0007752	1290	0.000283	7074	0.395043	2.74321	0.05-52.69	0.849892	1.19741	0.19-7.74	13.4528	0.282414
CX3CR1	3	39307587	rs758302878	A	C	exonic	missense	CX3CR1:p.M170I	47.7	0.016616	0.97308	0	1270	0.0006636	3014	1	0	0.00-12.64	0	1290	0.000424	7074	1	0	0.00-13.28	0.651149	0.613023	0.07-5.11	0	0.816932
CX3CR1	3	39323221	rs146251729	T	C	UTR5	regulatory	-	51.3	NA	NA	0	1270	0.0003318	3014	1	0	0.00-92.42	0	1290	0	7074	1	0	0.00-Inf	0.66966	1.71553	0.14-20.48	0	0.453348
CX3CR1	3	39307146	rs1173177338	G	A	exonic	synonymous	CX3CR1:p.H317H	46.7	NA	NA	0	1270	0	3014	1	0	0.00-Inf	0	1290	-	7074	NA	NA	NA	NA	NA	NA	NA	NA
CX3CR1	3	39307785	chr3_39307785_G_A	A	G	exonic	synonymous	CX3CR1:p.N104N	47.8	NA	NA	0	1270	0.0003318	3014	1	0	0.00-92.42	0	1290	-	7074	NA	NA	NA	NA	NA	NA	NA	NA
CX3CR1	3	39307830	chr3_39307830_G_A	A	G	exonic	synonymous	CX3CR1:p.T89T	47.8	NA	NA	0	1270	0	3014	1	0	0.00-Inf	0	1290	-	7074	NA	NA	NA	NA	NA	NA	NA	NA
CX3CR1	3	39308028	chr3_39308028_C_T	T	C	intronic	intron	-	44.4	NA	NA	0	1252	0	2996	1	0	0.00-Inf	0	1258	-	7074	NA	NA	NA	NA	NA	NA	NA	NA
CX3CR1	3	39323150	rs780911224	G	A	exonic	regulatory	CX3CR1:p.L13L	48.8	NA	NA	0.0007874	1270	0.0006636	3014	1	1.18676	0.02-22.82	0	1290	0.000848	7074	0.599367	0	0.00-4.66	0.787151	0.77571	0.12-4.90	0	0.588094
CX3CR1	3	39307922	rs200139865	T	C	exonic	missense	CX3CR1:p.V59M	47.6	0.050424	0.88077	0	1270	0	3014	1	0	0.00-Inf	0	1290	-	7074	NA	NA	NA	NA	NA	NA	NA	NA
CX3CR1	3	39307667	rs757198893	T	C	exonic	missense	CX3CR1:p.G144S	47.7	0.01881	0.96846	0	1270	0	3014	1	0	0.00-Inf	0	1290	0.000141	7074	1	0	0.00-213.16	0.576138	2.02839	0.17-24.21	0	0.9194
CX3CR1	3	39307933	rs750523600	G	A	exonic	missense	CX3CR1:p.I55T	47.6	0.027755	0.94154	0.0007874	1270	0.0009954	3014	1	0.790911	0.02-9.86	0	1290	0.000141	7074	1	0	0.00-213.16	0.962268	1.04563	0.16-6.64	0	0.675556
CX3CR1	3	39307297	chr3_39307297_A_G	G	A	exonic	missense	CX3CR1:p.L267P	47.5	0.048076	0.88538	0.0007874	1270	0	3014	0.296452	2.3751	0.06-Inf	0	1290	-	7074	NA	NA	NA	NA	NA	NA	NA	NA
CX3CR1	3	39323332	rs908648673	T	C	upstream	regulatory	-	37.7	NA	NA	0	1192	0.000346	2890	1	0	0.00-94.42	0	1200	0.000283	7074	1	0	0.00-31.42	0.989474	0.985279	0.11-8.92	0	0.866799
CX3CR1	3	39307690	chr3_39307690_A_C	C	A	exonic	missense	CX3CR1:p.F136C	47.7	0.016276	0.97385	0	1270	0	3014	1	0	0.00-Inf	0.0007752	1290	-	7074	NA	NA	NA	NA	NA	NA	NA	NA
CX3CR1	3	39307962	rs41535248	A	C	exonic	missense	CX3CR1:p.E45D	47.3	NA	NA	0	1270	0.0003318	3014	1	0	0.00-92.42	0	1290	0.000141	7074	1	0	0.00-213.16	0.873478	1.20191	0.12-11.56	0	0.716876
CX3CR1	3	39323333	rs761713089	A	G	upstream	regulatory	-	37.7	NA	NA	0	1192	0.000347	2882	1	0	0.00-94.16	0	1202	0	7074	1	0	0.00-Inf	0.64713	1.78447	0.15-21.30	0	0.441301
CX3CR1	3	39307832	rs199811198	C	T	exonic	missense	CX3CR1:p.T89A	47.8	0.007071	0.99308	0.0007874	1270	0.0003318	3014	0.505069	2.37431	0.03-186.16	0	1290	-	7074	NA	NA	NA	NA	NA	NA	NA	NA
CX3CR1	3	39323282	rs958914498	T	C	upstream	regulatory	-	47	NA	NA	0.0007899	1266	0.0003351	2984	0.50708	2.3581	0.03-184.89	0	1280	0	7074	1	0	0.00-Inf	0.322892	3.13214	0.33-30.13	0	0.728202
CX3CR1	3	39323071	rs764402346	T	C	intronic	regulatory	-	39.5	NA	NA	0	1192	0.0003374	2964	1	0	0.00-96.83	0	1232	0.000141	7074	1	0	0.00-223.16	0.841999	1.25888	0.13-12.11	0	0.717086
CX3CR1	3	39307229	rs765564346	A	G	exonic	missense	CX3CR1:p.L290F	52.8	0.01154	0.98308	0	1270	0.0006636	3014	1	0	0.00-12.64	0	1290	0.001131	7074	0.617891	0	0.00-3.21	0.369747	0.386135	0.05-3.09	0	0.855629
CX3CR1	3	39307705	rs777824021	C	T	exonic	missense	CX3CR1:p.N131S	48.3	0.036127	0.91462	0	1270	0.001327	3014	0.325807	0	0.00-3.60	0.0007752	1290	0.000424	7074	0.48838	1.82855	0.03-22.79	0.892565	0.883972	0.15-5.29	5.28356	0.304179
CX3CR1	3	39307666	rs201442030	G	C	exonic	missense	CX3CR1:p.G144A	48.7	0.014771	0.97615	0.004724	1270	0.003981	3014	0.796613	1.1875	0.36-3.43	0.003876	1290	0.004806	7074	0.825048	0.805676	0.25-2.08	0.929909	0.969972	0.49-1.91	0	0.576113
CX3CR1	3	39323115	chr3_39323115_C_A	A	C	exonic	regulatory	CX3CR1:p.W24C	47.1	0.010452	0.98462	0.0007886	1268	0	3004	0.296816	2.37096	0.06-Inf	0	1286	-	7074	NA	NA	NA	NA	NA	NA	NA	NA
CX3CR1	3	39307472	rs868320190	T	C	exonic	missense	CX3CR1:p.G209S	47.3	0.003528	0.99846	0	1270	0	3014	1	0	0.00-Inf	0	1290	-	7074	NA	NA	NA	NA	NA	NA	NA	NA
CX3CR1	3	39307803	rs548178853	A	G	exonic	synonymous	CX3CR1:p.T98T	47.8	NA	NA	0	1270	0.0003318	3014	1	0	0.00-92.42	0.00155	1290	0	7074	0.023772	10.9845	1.03-Inf	0.146522	5.11487	0.56-46.31	59.7207	0.115107
CX3CR1	3	39323216	rs374777325	T	C	UTR5	regulatory	-	51.5	NA	NA	0.0007874	1270	0.0003322	3010	0.505459	2.37116	0.03-185.92	0.002326	1290	0.002403	7074	1	0.96764	0.18-3.35	0.842003	1.12104	0.36-3.45	0	0.562425
CX3CR1	3	39323167	rs187806548	A	G	exonic	regulatory	CX3CR1:p.A7V	51.5	0.003182	0.99846	0.0007874	1270	0	3012	0.29659	2.37352	0.06-Inf	0	1290	0	7074	1	0	0.00-Inf	0.141885	6.41238	0.54-76.54	0	0.919405
CX3CR1	3	39307784	rs776227760	A	G	exonic	synonymous	CX3CR1:p.L105L	47.8	NA	NA	0	1270	0.0006636	3014	1	0	0.00-12.64	0	1290	-	7074	NA	NA	NA	NA	NA	NA	NA	NA
CX3CR1	3	39323113	rs779788631	G	C	exonic	regulatory	CX3CR1:p.R25T	47	0.004764	0.99846	0	1268	0.0003333	3000	1	0	0.00-92.14	0	1282	-	7074	NA	NA	NA	NA	NA	NA	NA	NA
CX3CR1	3	39307682	rs535968351	T	C	exonic	missense	CX3CR1:p.A139T	47.7	0.015634	0.97462	0.0007874	1270	0	3014	0.296452	2.3751	0.06-Inf	0	1290	0	7074	1	0	0.00-Inf	0.1418	6.41493	0.54-76.57	0	0.919201
CXCL1	4	74735503	rs190901425	T	A	exonic	regulatory	CXCL1:p.E73V	47.3	0.044453	0.89154	0	1266	0	3012	1	0	0.00-Inf	0	1282	0.000141	7074	1	0	0.00-214.48	0.573591	2.038	0.17-24.33	0	0.920546
CXCL1	4	74735058	chr4_74735058_G_A	A	G	upstream	regulatory	-	37.5	NA	NA	0	1254	0	2932	1	0	0.00-Inf	0	1256	-	7074	NA	NA	NA	NA	NA	NA	NA	NA
CXCL1	4	74735075	chr4_74735075_C_G	G	C	upstream	regulatory	-	38.7	NA	NA	0	1258	0	2954	1	0	0.00-Inf	0.0007849	1274	-	7074	NA	NA	NA	NA	NA	NA	NA	NA
CXCL1	4	74735517	rs763506829	T	C	intronic	regulatory	-	47.4	NA	NA	0	1266	0.0009967	3010	0.559714	0	0.00-5.76	0	1274	0	7074	1	0	0.00-Inf	0.95734	0.937511	0.09-9.97	19.5118	0.265006
CXCL1	4	74735181	chr4_74735181_G_A	A	G	UTR5	regulatory	-	41.4	NA	NA	0	1244	0	2960	1	0	0.00-Inf	0.0007962	1256	0.000141	7074	0.278841	5.63586	0.07-440.81	0.211953	4.22748	0.44-40.66	0	0.724791
CXCL1	4	74735618	chr4_74735618_T_G	G	T	intronic	regulatory	-	48.4	NA	NA	0	1270	0	3014	1	0	0.00-Inf	0	1288	-	7074	NA	NA	NA	NA	NA	NA	NA	NA
CXCL1	4	74735566	rs375620205	T	C	intronic	regulatory	-	48	NA	NA	0.0007874	1270	0	3014	0.296452	2.3751	0.06-Inf	0.0007812	1280	-	7074	NA	NA	NA	NA	NA	NA	NA	NA
CXCL1	4	74735674	chr4_74735674_A_T	T	A	exonic	regulatory	CXCL1:p.I92I	48.4	NA	NA	0	1270	0	3014	1	0	0.00-Inf	0.0007764	1288	-	7074	NA	NA	NA	NA	NA	NA	NA	NA
CXCL1	4	74735294	rs199755915	C	A	intronic	regulatory	-	34.9	NA	NA	0	1150	0.00104	2884	0.562705	0	0.00-6.07	0.0008651	1156	0.000283	7074	0.365006	3.06147	0.05-58.87	0.778107	1.30767	0.20-8.45	17.8016	0.270035
CXCL1	4	74736268	chr4_74736268_G_A	A	G	UTR3	regulatory	-	52.3	NA	NA	0	1270	0.0003318	3014	1	0	0.00-92.42	0	1290	-	7074	NA	NA	NA	NA	NA	NA	NA	NA
CXCL1	4	74735137	rs1240344258	T	C	UTR5	regulatory	-	42.1	NA	NA	0	1254	0	2984	1	0	0.00-Inf	0	1274	0	7074	1	0	0.00-Inf	0.361619	3.63399	0.23-58.12	0	0.764552
CXCL1	4	74735026	rs555081880	G	A	upstream	regulatory	-	34.7	NA	NA	0.002451	1224	0.002427	2884	1	1.00983	0.17-4.43	0.002431	1234	0.002262	7074	0.754678	1.07504	0.20-3.76	0.924773	1.04493	0.42-2.60	0	0.946636
CXCL1	4	74735319	rs746567439	C	G	intronic	regulatory	-	36.4	NA	NA	0	1214	0	2904	1	0	0.00-Inf	0	1196	0	7074	1	0	0.00-Inf	0.34904	3.76039	0.24-60.14	0	0.748982
CXCL1	4	74735609	chr4_74735609_C_T	T	C	intronic	regulatory	-	48.4	NA	NA	0.0007874	1270	0.0003318	3014	0.505069	2.37431	0.03-186.16	0.0007752	1290	-	7074	NA	NA	NA	NA	NA	NA	NA	NA
CXCL1	4	74735519	rs559470228	T	G	intronic	regulatory	-	47.5	NA	NA	0.002377	1262	0.0006649	3008	0.157119	3.58141	0.41-42.91	0.0007825	1278	0.001272	7074	1	0.614722	0.01-4.44	0.451162	1.68244	0.43-6.51	37.3281	0.206526
CXCL1	4	74736180	rs56078309	A	G	intronic	regulatory	-	51.8	NA	NA	0	1270	0.0006636	3014	1	0	0.00-12.64	0.00155	1290	0.000141	7074	0.0639929	10.9829	0.57-645.17	0.216548	3.27924	0.50-21.57	60.4849	0.111652
CXCL1	4	74735790	rs1294354786	G	A	intronic	regulatory	-	35.9	NA	NA	0	1074	0.000339	2950	1	0	0.00-106.95	0	1140	0	7074	1	0	0.00-Inf	0.592674	1.9676	0.16-23.49	0	0.458628
CXCL1	4	74735444	rs769691514	T	C	exonic	regulatory	CXCL1:p.H53H	46.4	NA	NA	0	1262	0	3012	1	0	0.00-Inf	0.00078	1282	0.000283	7074	0.393303	2.76034	0.05-53.02	0.350389	2.6528	0.34-20.56	0	0.950478
CXCL1	4	74735601	rs201005012	T	C	intronic	regulatory	-	48.4	NA	NA	0	1270	0.001327	3014	0.325807	0	0.00-3.60	0.0007752	1290	0	7074	0.154232	5.48798	0.14-Inf	0.620433	1.72522	0.20-14.93	71.4004	0.0614966
CXCL1	4	74735131	rs202228146	A	C	UTR5	regulatory	-	42.1	NA	NA	0.001595	1254	0.001004	2988	0.636011	1.58946	0.13-13.89	0	1272	0	7074	1	0	0.00-Inf	0.413516	1.97285	0.39-10.06	0	0.569073
CXCL1	4	74736193	chr4_74736193_A_G	G	A	intronic	regulatory	-	52.1	NA	NA	0	1270	0.0003318	3014	1	0	0.00-92.42	0	1288	-	7074	NA	NA	NA	NA	NA	NA	NA	NA
CXCL1	4	74736355	chr4_74736355_G_A	A	G	UTR3	regulatory	-	46.9	NA	NA	0	1228	0	2988	1	0	0.00-Inf	0.0007899	1266	-	7074	NA	NA	NA	NA	NA	NA	NA	NA
CXCL1	4	74735478	rs201878466	T	C	exonic	regulatory	CXCL1:p.P65S	47.1	0.008351	0.98923	0.0007924	1262	0	3012	0.295274	2.38858	0.06-Inf	0	1280	0	7074	1	0	0.00-Inf	0.14041	6.45681	0.54-77.07	0	0.919854
CXCL1	4	74735689	rs759232302	G	C	exonic	regulatory	CXCL1:p.I97M	48.1	0.014896	0.97615	0.0007874	1270	0	3012	0.29659	2.37352	0.06-Inf	0	1290	0.000141	7074	1	0	0.00-213.16	0.26672	3.6064	0.37-34.69	0	0.555992
CXCL1	4	74735215	chr4_74735215_C_T	T	C	exonic	regulatory	CXCL1:p.P10S	39.2	0.00292	0.99846	0	1208	0.0003383	2956	1	0	0.00-95.29	0	1212	-	7074	NA	NA	NA	NA	NA	NA	NA	NA
CXCL1	4	74735332	rs374842435	A	G	intronic	regulatory	-	37.9	NA	NA	0	1234	0.0003399	2942	1	0	0.00-92.85	0.001631	1226	0.000283	7074	0.106513	5.77778	0.42-79.61	0.155217	3.36228	0.63-17.90	6.8308	0.300198
CXCL1	4	74735579	chr4_74735579_C_T	T	C	intronic	regulatory	-	48.1	NA	NA	0	1270	0	3010	1	0	0.00-Inf	0	1282	-	7074	NA	NA	NA	NA	NA	NA	NA	NA
CXCL1	4	74735550	rs769188173	T	C	intronic	regulatory	-	47.8	NA	NA	0	1266	0.0006636	3014	1	0	0.00-12.68	0	1280	0	7074	1	0	0.00-Inf	0.885256	1.19336	0.11-13.17	0	0.33247
CXCL1	4	74736256	rs373235955	C	A	UTR3	regulatory	-	52.4	NA	NA	0.001575	1270	0	3014	0.087835	4.75394	0.45-Inf	0	1290	0.000424	7074	1	0	0.00-13.28	0.317475	2.95019	0.35-24.61	36.6338	0.20903
CXCL1	4	74736267	rs568899629	A	G	UTR3	regulatory	-	52.4	NA	NA	0.0007874	1270	0.001991	3014	0.681622	0.395062	0.01-3.26	0	1290	0.000707	7074	1	0	0.00-5.99	0.330936	0.428271	0.08-2.37	0	0.899324
CXCL1	4	74735238	rs201090116	G	A	exonic	regulatory	CXCL1:p.R17R	37	NA	NA	0.0008446	1184	0.002409	2906	0.451642	0.350078	0.01-2.73	0	1176	0.001272	7074	0.624974	0	0.00-3.05	0.207391	0.337714	0.06-1.83	0	0.954811
CXCL1	4	74735068	rs116120548	G	C	upstream	regulatory	-	38.3	NA	NA	0.007154	1258	0.009196	2936	0.587314	0.776354	0.32-1.71	0.005529	1266	0.007492	7074	0.587519	0.736538	0.28-1.63	0.318467	0.757038	0.44-1.31	0	0.924901
CXCL1	4	74735378	rs1336020337	C	T	intronic	regulatory	-	43	NA	NA	0.0007949	1258	0	2990	0.296139	2.37868	0.06-Inf	0	1270	0	7074	1	0	0.00-Inf	0.140274	6.46097	0.54-77.12	0	0.923542
CXCL1	4	74735493	chr4_74735493_G_T	T	G	exonic	regulatory	CXCL1:p.A70S	47.3	0.00884	0.98769	0	1266	0.0003318	3014	1	0	0.00-92.72	0	1282	0.000283	7074	1	0	0.00-29.39	0.958694	0.943441	0.10-8.54	0	0.88356
CXCL1	4	74735592	chr4_74735592_C_T	T	C	intronic	regulatory	-	48.3	NA	NA	0	1270	0	3014	1	0	0.00-Inf	0	1282	-	7074	NA	NA	NA	NA	NA	NA	NA	NA
CXCL1	4	74736291	chr4_74736291_G_A	A	G	UTR3	regulatory	-	52	NA	NA	0	1270	0.000332	3012	1	0	0.00-92.36	0	1288	-	7074	NA	NA	NA	NA	NA	NA	NA	NA
CXCL1	4	74735006	chr4_74735006_G_C	C	G	upstream	regulatory	-	32.7	NA	NA	0	1192	0.0003465	2886	1	0	0.00-94.29	0	1202	-	7074	NA	NA	NA	NA	NA	NA	NA	NA
CXCL1	4	74735265	rs199791199	G	A	exonic	regulatory	CXCL1:p.V26V	34.7	NA	NA	0	1176	0.0003434	2912	1	0	0.00-96.43	0	1162	-	7074	NA	NA	NA	NA	NA	NA	NA	NA
CXCL1	4	74736305	chr4_74736305_C_T	T	C	UTR3	regulatory	-	51.6	NA	NA	0	1268	0	3012	1	0	0.00-Inf	0	1286	-	7074	NA	NA	NA	NA	NA	NA	NA	NA
CXCL10	4	76942953	chr4_76942953_C_A	A	C	UTR3	3_prime_UTR	-	39.5	NA	NA	0	1176	0.0003365	2972	1	0	0.00-98.41	0	1230	-	7074	NA	NA	NA	NA	NA	NA	NA	NA
CXCL10	4	76943942	chr4_76943942_A_G	G	A	exonic	intron	CXCL10:p.C30C	48	NA	NA	0	1264	0	3014	1	0	0.00-Inf	0.0007764	1288	0.000141	7074	0.284351	5.49573	0.07-429.89	0.217091	4.16008	0.43-40.01	0	0.733166
CXCL10	4	76943857	rs756286152	T	G	exonic	missense	CXCL10:p.R59S	48.7	0.012536	0.98	0.0007911	1264	0.0003318	3014	0.503679	2.38559	0.03-187.05	0.0007752	1290	0	7074	0.154232	5.48798	0.14-Inf	0.112444	5.45916	0.67-44.39	0	0.37139
CXCL10	4	76944641	chr4_76944641_G_A	A	G	UTR5	regulatory	-	50.3	NA	NA	0	1270	0.0003318	3014	1	0	0.00-92.42	0	1290	-	7074	NA	NA	NA	NA	NA	NA	NA	NA
CXCL10	4	76944631	rs765381166	G	A	UTR5	regulatory	-	50.4	NA	NA	0	1270	0.0003318	3014	1	0	0.00-92.42	0	1290	-	7074	NA	NA	NA	NA	NA	NA	NA	NA
CXCL10	4	76942966	rs1175655613	A	T	UTR3	3_prime_UTR	-	42.4	NA	NA	0.000817	1224	0.000334	2994	0.496211	2.44726	0.03-191.87	0.00159	1258	0.000283	7074	0.110758	5.63057	0.41-77.60	0.0757921	4.26481	0.86-21.14	0	0.630584
CXCL10	4	76942967	chr4_76942967_G_A	A	G	UTR3	intron	-	42.6	NA	NA	0	1222	0	2978	1	0	0.00-Inf	0	1262	-	7074	NA	NA	NA	NA	NA	NA	NA	NA
CXCL10	4	76943561	rs755610178	A	G	exonic	intron	CXCL10:p.S79L	50.3	0.039041	0.90538	0	1270	0.0003318	3014	1	0	0.00-92.42	0	1290	0.000283	7074	1	0	0.00-29.21	0.955316	0.938955	0.10-8.50	0	0.884635
CXCL10	4	76943015	chr4_76943015_G_A	A	G	UTR3	intron	-	47.9	NA	NA	0	1268	0.0003322	3010	1	0	0.00-92.45	0	1290	-	7074	NA	NA	NA	NA	NA	NA	NA	NA
CXCL10	4	76943046	rs542690649	G	C	UTR3	3_prime_UTR	-	49.5	NA	NA	0	1270	0.00166	3012	0.330508	0	0.00-2.59	0	1288	-	7074	NA	NA	NA	NA	NA	NA	NA	NA
CXCL11	4	76957127	rs763762627	A	C	exonic	regulatory	CXCL11:p.G5V	67	0.015815	0.97385	0	1268	0.0003318	3014	1	0	0.00-92.57	0	1290	0	7074	1	0	0.00-Inf	0.669115	1.71715	0.14-20.50	0	0.453715
CXCL11	4	76956449	rs766851546	T	C	exonic	regulatory	CXCL11:p.G36G	94.8	NA	NA	0	1268	0.0003318	3014	1	0	0.00-92.57	0	1290	-	7074	NA	NA	NA	NA	NA	NA	NA	NA
CXCL11	4	76955970	chr4_76955970_C_G	G	C	splicing	downstream	-	59.4	NA	NA	0	1244	0	3014	1	0	0.00-Inf	0	1280	-	7074	NA	NA	NA	NA	NA	NA	NA	NA
CXCL11	4	76956220	chr4_76956220_G_C	C	G	exonic	regulatory	CXCL11:p.Q81E	154.5	0.11097	0.76	0	1270	0	3014	1	0	0.00-Inf	0.0007752	1290	0.000141	7074	0.284693	5.4872	0.07-429.23	0.217935	4.14922	0.43-39.91	0	0.732189
CXCL11	4	76956459	rs765371990	G	A	exonic	regulatory	CXCL11:p.I33T	94.8	0.005572	0.99769	0.0007874	1270	0.0003318	3014	0.505069	2.37431	0.03-186.16	0	1290	-	7074	NA	NA	NA	NA	NA	NA	NA	NA
CXCL11	4	76956378	rs780866387	G	A	exonic	regulatory	CXCL11:p.I60T	94.9	0.011911	0.98231	0	1270	0.0003318	3014	1	0	0.00-92.42	0	1290	-	7074	NA	NA	NA	NA	NA	NA	NA	NA
CXCL11	4	76955947	rs61757197	A	T	exonic	downstream	CXCL11:p.K94X	59.7	NA	NA	0	1264	0	3014	1	0	0.00-Inf	0	1288	-	7074	NA	NA	NA	NA	NA	NA	NA	NA
CXCL11	4	76956468	rs1436351705	A	C	exonic	regulatory	CXCL11:p.C30F	94.7	0.191933	0.65615	0	1270	0.000332	3012	1	0	0.00-92.36	0.0007752	1290	0	7074	0.154232	5.48798	0.14-Inf	0.266727	3.60634	0.37-34.68	42.1324	0.188656
CXCL11	4	76956271	rs763146774	C	T	exonic	regulatory	CXCL11:p.I64V	154.5	0.018075	0.97	0	1270	0.0003318	3014	1	0	0.00-92.42	0	1290	0.000565	7074	1	0	0.00-8.31	0.731738	0.68557	0.08-5.93	0	0.90591
CXCL11	4	76957080	rs749029946	A	C	exonic	regulatory	CXCL11:p.G21C	66.4	0.197274	0.65308	0	1268	0.0006636	3014	1	0	0.00-12.66	0	1290	0	7074	1	0	0.00-Inf	0.887773	1.18871	0.11-13.12	0	0.333694
CXCL11	4	76957097	chr4_76957097_C_T	T	C	exonic	regulatory	CXCL11:p.C15Y	66.7	0.003894	0.99846	0	1268	0.0003318	3014	1	0	0.00-92.57	0	1290	-	7074	NA	NA	NA	NA	NA	NA	NA	NA
CXCL13	4	78531891	rs765631049	C	T	intronic	intron	-	43.2	NA	NA	0	1266	0.0003318	3014	1	0	0.00-92.72	0	1282	0	7074	1	0	0.00-Inf	0.66714	1.72306	0.14-20.57	0	0.452634
CXCL13	4	78532066	rs997310003	A	G	intronic	intron	-	36.1	NA	NA	0	1084	0.0003408	2934	1	0	0.00-105.39	0	1140	0.000707	7074	1	0	0.00-6.78	0.741073	0.696243	0.08-5.96	0	0.831002
CXCL13	4	78531703	rs531446649	G	T	intronic	intron	-	33.3	NA	NA	0	1160	0.0006689	2990	1	0	0.00-13.73	0	1172	0	7074	1	0	0.00-Inf	0.832262	1.29622	0.12-14.30	0	0.330762
CXCL13	4	78532296	rs1397356088	G	A	UTR3	3_prime_UTR	-	34.4	NA	NA	0.0009058	1104	0.0003404	2938	0.471712	2.66274	0.03-208.74	0	1136	-	7074	NA	NA	NA	NA	NA	NA	NA	NA
CXCL13	4	78532120	rs199748032	C	T	intronic	intron	-	44	NA	NA	0.002377	1262	0.004648	3012	0.424701	0.510269	0.09-1.83	0.00312	1282	0.001838	7074	0.316413	1.70001	0.40-5.51	0.986718	0.992936	0.43-2.29	49.338	0.160038
CXCL13	4	78432857	chr4_78432857_A_G	G	A	upstream	upstream	-	39.2	NA	NA	0.0007987	1252	0	3010	0.293759	2.40608	0.06-Inf	0	1274	0	7074	1	0	0.00-Inf	0.139085	6.49732	0.54-77.56	0	0.919055
CXCL13	4	78432989	chr4_78432989_T_C	C	T	intronic	intron	-	36.9	NA	NA	0	1238	0.0003347	2988	1	0	0.00-93.99	0	1238	0.000283	7074	1	0	0.00-30.45	0.976324	0.967188	0.11-8.76	0	0.876126
CXCL13	4	78432901	rs183893867	T	C	upstream	upstream	-	41.5	NA	NA	0.0007911	1264	0	3004	0.296157	2.37846	0.06-Inf	0	1278	0.000141	7074	1	0	0.00-215.15	0.264597	3.62706	0.38-34.88	0	0.558104
CXCL13	4	78432953	rs1039780585	T	G	intronic	intron	-	40.4	NA	NA	0	1260	0	3012	1	0	0.00-Inf	0.0007862	1272	0	7074	0.152408	5.5657	0.14-Inf	0.107297	7.6708	0.64-91.56	0	0.451656
CXCL13	4	78432841	chr4_78432841_C_T	T	C	upstream	upstream	-	37.4	NA	NA	0	1246	0.0003333	3000	1	0	0.00-93.76	0	1262	-	7074	NA	NA	NA	NA	NA	NA	NA	NA
CXCL13	4	78526933	chr4_78526933_T_G	G	T	intronic	intron	-	40.7	NA	NA	0	1256	0	3008	1	0	0.00-Inf	0	1270	-	7074	NA	NA	NA	NA	NA	NA	NA	NA
CXCL13	4	78532288	chr4_78532288_A_G	G	A	UTR3	3_prime_UTR	-	35.6	NA	NA	0	1156	0.0003369	2968	1	0	0.00-99.98	0	1176	-	7074	NA	NA	NA	NA	NA	NA	NA	NA
CXCL13	4	78528775	rs764379787	A	G	intronic	intron	-	32.8	NA	NA	0	1050	0	2938	1	0	0.00-Inf	0	1082	0	7074	1	0	0.00-Inf	0.304311	4.27567	0.27-68.39	0	0.764194
CXCL13	4	78527038	rs1446341803	A	T	exonic	missense	CXCL13:p.S7T	43.5	0.004731	0.99846	0	1268	0	3014	1	0	0.00-Inf	0.0007752	1290	0	7074	0.154232	5.48798	0.14-Inf	0.109153	7.58917	0.64-90.59	0	0.453612
CXCL13	4	78531897	rs368899779	T	G	intronic	intron	-	42.9	NA	NA	0.002381	1260	0.003324	3008	0.766631	0.715513	0.13-2.79	0.0007812	1280	0.001272	7074	1	0.613761	0.01-4.44	0.49903	0.685334	0.23-2.05	0	0.901831
CXCL13	4	78528928	rs371680233	T	C	exonic	missense	CXCL13:p.R46C	45.7	0.00771	0.99	0	1270	0.0006636	3014	1	0	0.00-12.64	0	1290	0	7074	1	0	0.00-Inf	0.888408	1.18754	0.11-13.10	0	0.333382
CXCL13	4	78527003	rs748252694	T	C	UTR5	5_prime_UTR	-	43.8	NA	NA	0	1264	0.0003318	3014	1	0	0.00-92.86	0	1286	-	7074	NA	NA	NA	NA	NA	NA	NA	NA
CXCL13	4	78532082	chr4_78532082_A_C	C	A	intronic	intron	-	39.2	NA	NA	0	1188	0.0003347	2988	1	0	0.00-97.94	0	1232	-	7074	NA	NA	NA	NA	NA	NA	NA	NA
CXCL13	4	78528969	chr4_78528969_T_G	G	T	exonic	synonymous	CXCL13:p.G59G	45.1	NA	NA	0	1270	0	3014	1	0	0.00-Inf	0	1288	-	7074	NA	NA	NA	NA	NA	NA	NA	NA
CXCL13	4	78531812	rs115525661	T	C	exonic	missense	CXCL13:p.A81V	44.8	0.006413	0.99462	0.001575	1270	0.0009954	3014	0.636714	1.58307	0.13-13.83	0	1290	0.000707	7074	1	0	0.00-5.99	0.857493	1.14972	0.25-5.27	0	0.505538
CXCL13	4	78529030	chr4_78529030_A_G	G	A	intronic	intron	-	39	NA	NA	0	1170	0	2964	1	0	0.00-Inf	0	1194	-	7074	NA	NA	NA	NA	NA	NA	NA	NA
CXCL16	17	4638743	rs1403253124	A	G	exonic	downstream	CXCL16:p.P140L	42	0.006945	0.99308	0.0007987	1252	0	2994	0.294866	2.39329	0.06-Inf	0	1268	0	7074	1	0	0.00-Inf	0.139362	6.48882	0.54-77.45	0	0.922144
CXCL16	17	4638618	chr17_4638618_C_T	T	C	exonic	missense	CXCL16:p.E182K	59.8	0.00742	0.99154	0	1266	0	3006	1	0	0.00-Inf	0.0007764	1288	-	7074	NA	NA	NA	NA	NA	NA	NA	NA
CXCL16	17	4642136	rs200171443	T	C	exonic	regulatory	CXCL16:p.Q72Q	53	NA	NA	0	1270	0	3012	1	0	0.00-Inf	0.0007752	1290	0.000707	7074	1	1.09682	0.02-9.81	0.778449	1.31048	0.20-8.62	0	0.735351
CXCL16	17	4638785	rs201243416	A	G	exonic	downstream	CXCL16:p.S126L	38.3	0.003956	0.99846	0.003284	1218	0.002363	2962	0.740159	1.39092	0.30-5.48	0.0008104	1234	0.001555	7074	1	0.520755	0.01-3.59	0.897312	1.07191	0.37-3.08	0	0.420266
CXCL16	17	4641666	chr17_4641666_T_C	C	T	intronic	regulatory	-	42.2	NA	NA	0.0007911	1264	0	3006	0.296019	2.38005	0.06-Inf	0	1280	-	7074	NA	NA	NA	NA	NA	NA	NA	NA
CXCL16	17	4641999	chr17_4641999_T_C	C	T	intronic	regulatory	-	40.5	NA	NA	0.0008375	1194	0.0006739	2968	1	1.24308	0.02-23.90	0	1226	0.00099	7074	0.60353	0	0.00-4.00	0.775846	0.765441	0.12-4.82	0	0.53797
CXCL16	17	4638427	rs758471159	T	C	exonic	downstream	CXCL16:p.L245L	44	NA	NA	0.0007874	1270	0.0003324	3008	0.505654	2.36958	0.03-185.79	0	1284	0.000424	7074	1	0	0.00-13.34	0.736236	1.4162	0.19-10.73	0	0.594287
CXCL16	17	4641811	chr17_4641811_C_G	G	C	intronic	regulatory	-	43.7	NA	NA	0	1256	0.0003342	2992	1	0	0.00-92.77	0	1266	-	7074	NA	NA	NA	NA	NA	NA	NA	NA
CXCL16	17	4638713	rs1327594547	A	G	exonic	downstream	CXCL16:p.S150F	55.6	0.013706	0.97846	0.0007987	1252	0	2998	0.294588	2.39648	0.06-Inf	0	1270	-	7074	NA	NA	NA	NA	NA	NA	NA	NA
CXCL16	17	4641994	chr17_4641994_C_T	T	C	intronic	regulatory	-	39.3	NA	NA	0	1156	0.0003397	2944	1	0	0.00-99.17	0	1196	-	7074	NA	NA	NA	NA	NA	NA	NA	NA
CXCL16	17	4638580	chr17_4638580_C_G	G	C	exonic	downstream	CXCL16:p.A194A	60.7	NA	NA	0	1270	0	3014	1	0	0.00-Inf	0	1290	-	7074	NA	NA	NA	NA	NA	NA	NA	NA
CXCL16	17	4638377	rs1245448303	C	T	intronic	downstream	-	38.4	NA	NA	0	1254	0.0003353	2982	1	0	0.00-92.61	0	1260	0.000565	7074	1	0	0.00-8.51	0.741145	0.695054	0.08-6.02	0	0.913626
CXCL16	17	4638744	rs1342445224	T	G	exonic	downstream	CXCL16:p.P140T	41.9	0.002007	0.99923	0.0007987	1252	0.0003342	2992	0.503031	2.39089	0.03-187.46	0	1270	0	7074	1	0	0.00-Inf	0.31791	3.16938	0.33-30.48	0	0.730032
CXCL16	17	4637947	rs1402966715	C	T	exonic	upstream	CXCL16:p.D259G	40.1	0.003249	0.99846	0	1252	0	2988	1	0	0.00-Inf	0	1260	-	7074	NA	NA	NA	NA	NA	NA	NA	NA
CXCL16	17	4642195	rs545491433	G	C	exonic	regulatory	CXCL16:p.V53L	51.3	0.008525	0.98846	0	1268	0.000664	3012	1	0	0.00-12.65	0	1290	0	7074	1	0	0.00-Inf	0.88804	1.18822	0.11-13.11	0	0.333562
CXCL16	17	4638360	rs548855958	C	G	intronic	downstream	-	35.3	NA	NA	0	1216	0	2962	1	0	0.00-Inf	0	1224	-	7074	NA	NA	NA	NA	NA	NA	NA	NA
CXCL16	17	4642237	rs752937120	A	G	intronic	regulatory	-	42.2	NA	NA	0	1254	0.002004	2994	0.18898	0	0.00-2.03	0	1274	0	7074	1	0	0.00-Inf	0.67089	0.604782	0.06-6.15	47.0867	0.169215
CXCL16	17	4638401	rs754219984	A	G	exonic	downstream	CXCL16:p.P254L	42	0.003435	0.99846	0	1266	0.0003336	2998	1	0	0.00-92.22	0	1286	-	7074	NA	NA	NA	NA	NA	NA	NA	NA
CXCL16	17	4638474	rs147630160	A	G	exonic	missense	CXCL16:p.L230F	46.5	0.040408	0.9	0.006309	1268	0.004316	3012	0.471965	1.46471	0.52-3.82	0.004658	1288	0.008623	7074	0.173543	0.538068	0.19-1.24	0.643647	0.866127	0.47-1.59	61.4071	0.107462
CXCL16	17	4642051	rs1269660062	C	G	intronic	regulatory	-	47.3	NA	NA	0	1264	0.0003327	3006	1	0	0.00-92.62	0	1290	-	7074	NA	NA	NA	NA	NA	NA	NA	NA
CXCL16	17	4638652	rs747829747	A	G	exonic	downstream	CXCL16:p.P170P	58.4	NA	NA	0	1266	0.0009987	3004	0.559616	0	0.00-5.74	0.0007825	1278	0.000424	7074	0.485433	1.84573	0.04-23.00	0.989552	0.988051	0.16-5.97	0	0.372807
CXCL16	17	4637915	chr17_4637915_C_T	T	C	exonic	missense	CXCL16:p.D270N	41.8	0.008524	0.98846	0	1264	0	3008	1	0	0.00-Inf	0	1270	-	7074	NA	NA	NA	NA	NA	NA	NA	NA
CXCL16	17	4641815	chr17_4641815_G_A	A	G	intronic	regulatory	-	43	NA	NA	0	1252	0	2988	1	0	0.00-Inf	0	1262	-	7074	NA	NA	NA	NA	NA	NA	NA	NA
CXCL16	17	4641801	rs760611199	G	C	intronic	regulatory	-	45.4	NA	NA	0	1264	0.0003324	3008	1	0	0.00-92.68	0	1274	-	7074	NA	NA	NA	NA	NA	NA	NA	NA
CXCL16	17	4638608	rs756282432	T	C	exonic	downstream	CXCL16:p.R185H	60.1	0.002029	0.99923	0	1268	0	3010	1	0	0.00-Inf	0.0007764	1288	0.000424	7074	0.487891	1.83139	0.03-22.83	0.50305	1.95403	0.28-13.88	0	0.910654
CXCL16	17	4638530	rs61463072	C	G	exonic	downstream	CXCL16:p.P211R	88.9	0.00559	0.99769	0	1268	0.00365	3014	0.0408573	0	0.00-0.95	0.0007752	1290	0.002403	7074	0.341379	0.322046	0.01-2.06	0.0703971	0.219365	0.04-1.13	0	0.520343
CXCL16	17	4641850	chr17_4641850_C_G	G	C	intronic	regulatory	-	37	NA	NA	0.0008945	1118	0	2932	0.276049	2.62489	0.07-Inf	0	1162	-	7074	NA	NA	NA	NA	NA	NA	NA	NA
CXCL16	17	4642148	chr17_4642148_C_A	A	C	exonic	regulatory	CXCL16:p.P68P	52.9	NA	NA	0	1270	0.000332	3012	1	0	0.00-92.36	0	1290	-	7074	NA	NA	NA	NA	NA	NA	NA	NA
CXCL16	17	4642134	rs142895776	T	A	exonic	regulatory	CXCL16:p.F73Y	53.1	0.001993	0.99923	0	1270	0.001659	3014	0.330497	0	0.00-2.59	0.0007752	1290	0.000141	7074	0.284693	5.4872	0.07-429.23	0.880291	1.16635	0.16-8.64	60.0942	0.113421
CXCL16	17	4638625	rs151239052	T	C	exonic	synonymous	CXCL16:p.S179S	59.5	NA	NA	0	1266	0.0003324	3008	1	0	0.00-92.53	0	1284	-	7074	NA	NA	NA	NA	NA	NA	NA	NA
CXCL16	17	4638485	rs771591021	A	G	exonic	missense	CXCL16:p.P226L	88.5	0.079667	0.81385	0	1268	0	3014	1	0	0.00-Inf	0	1290	-	7074	NA	NA	NA	NA	NA	NA	NA	NA
CXCL2	4	74964830	rs186397980	T	C	exonic	regulatory	CXCL2:p.R3H	39.7	NA	NA	0	1260	0	2956	1	0	0.00-Inf	0.0007825	1278	0.000141	7074	0.282636	5.53876	0.07-433.25	0.217162	4.15916	0.43-40.00	0	0.725786
CXCL2	4	74964590	rs1181764749	T	C	exonic	regulatory	CXCL2:p.Q50Q	45.1	NA	NA	0.0007899	1266	0	3004	0.296487	2.3747	0.06-Inf	0	1288	0	7074	1	0	0.00-Inf	0.141688	6.41827	0.54-76.61	0	0.91973
CXCL2	4	74963554	chr4_74963554_C_G	G	C	intronic	regulatory	-	47.3	NA	NA	0	1266	0	3014	1	0	0.00-Inf	0.0007764	1288	0	7074	0.15403	5.4965	0.14-Inf	0.108881	7.60104	0.64-90.73	0	0.453618
CXCL2	4	74965026	rs1480151838	T	C	upstream	regulatory	-	32.7	NA	NA	0	1226	0	2920	1	0	0.00-Inf	0.0008143	1228	0	7074	0.147916	5.76528	0.15-Inf	0.10395	7.8231	0.66-93.38	0	0.442658
CXCL2	4	74964861	chr4_74964861_G_A	A	G	UTR5	regulatory	-	41.5	NA	NA	0	1266	0.0003347	2988	1	0	0.00-91.92	0	1286	-	7074	NA	NA	NA	NA	NA	NA	NA	NA
CXCL2	4	74964664	rs918287928	A	T	intronic	regulatory	-	39.9	NA	NA	0	1246	0	2934	1	0	0.00-Inf	0	1254	0.000141	7074	1	0	0.00-219.25	0.568694	2.05667	0.17-24.55	0	0.93051
CXCL2	4	74964237	rs1347966646	C	T	intronic	regulatory	-	35.1	NA	NA	0	1214	0.0003376	2962	1	0	0.00-95.02	0	1226	-	7074	NA	NA	NA	NA	NA	NA	NA	NA
CXCL2	4	74964247	rs1309518072	C	T	intronic	regulatory	-	37.1	NA	NA	0	1230	0.0006711	2980	1	0	0.00-12.91	0	1246	-	7074	NA	NA	NA	NA	NA	NA	NA	NA
CXCL2	4	74964526	rs773598787	C	T	exonic	regulatory	CXCL2:p.T72A	45.8	0.003761	0.99846	0	1264	0	3012	1	0	0.00-Inf	0.0007752	1290	0	7074	0.154232	5.48798	0.14-Inf	0.108979	7.59675	0.64-90.68	0	0.454194
CXCL2	4	74964836	rs770759328	G	A	exonic	regulatory	CXCL2:p.M1?	40	0.217639	0.62769	0	1256	0.001011	2966	0.559384	0	0.00-5.72	0	1278	-	7074	NA	NA	NA	NA	NA	NA	NA	NA
CXCL2	4	74965015	chr4_74965015_C_T	T	C	upstream	regulatory	-	34.9	NA	NA	0	1244	0.0003394	2946	1	0	0.00-92.23	0	1250	-	7074	NA	NA	NA	NA	NA	NA	NA	NA
CXCL2	4	74964525	chr4_74964525_G_A	A	G	exonic	regulatory	CXCL2:p.T72I	45.8	0.004915	0.99846	0	1266	0	3012	1	0	0.00-Inf	0.0007752	1290	-	7074	NA	NA	NA	NA	NA	NA	NA	NA
CXCL2	4	74964356	rs200989587	T	C	exonic	regulatory	CXCL2:p.S90S	45.7	NA	NA	0.0007874	1270	0.00365	3014	0.124803	0.21513	0.00-1.48	0.0007752	1290	0.000424	7074	0.48838	1.82855	0.03-22.79	0.459406	0.563653	0.12-2.57	47.0216	0.169477
CXCL2	4	74963600	chr4_74963600_C_T	T	C	intronic	regulatory	-	41.9	NA	NA	0.0008375	1194	0	2982	0.28592	2.49958	0.06-Inf	0	1226	-	7074	NA	NA	NA	NA	NA	NA	NA	NA
CXCL2	4	74964798	rs747593102	C	G	exonic	regulatory	CXCL2:p.R14G	37.1	0.007926	0.99	0	1222	0.0006892	2902	1	0	0.00-12.65	0	1238	0.00099	7074	0.603679	0	0.00-3.97	0.417166	0.422126	0.05-3.39	0	0.917353
CXCL2	4	74964625	rs142264518	C	T	exonic	regulatory	CXCL2:p.T39A	43.9	NA	NA	0	1266	0.0003338	2996	1	0	0.00-92.16	0	1286	0	7074	1	0	0.00-Inf	0.669925	1.71474	0.14-20.47	0	0.451963
CXCL2	4	74964847	rs1403975975	G	C	UTR5	regulatory	-	40.6	NA	NA	0.0007924	1262	0	2984	0.297221	2.36638	0.06-Inf	0.00078	1282	0.000283	7074	0.393303	2.76034	0.05-53.02	0.166681	3.87822	0.57-26.48	0	0.643694
CXCL2	4	74964617	chr4_74964617_C_A	A	C	exonic	regulatory	CXCL2:p.L41L	44.4	NA	NA	0	1264	0.0003327	3006	1	0	0.00-92.62	0	1288	-	7074	NA	NA	NA	NA	NA	NA	NA	NA
CXCL2	4	74963496	rs750117850	A	G	intronic	regulatory	-	48.1	NA	NA	0	1266	0.0003318	3014	1	0	0.00-92.72	0	1290	0.000424	7074	1	0	0.00-13.28	0.829591	0.787556	0.09-6.93	0	0.995304
CXCL2	4	74964817	rs771730846	A	G	exonic	regulatory	CXCL2:p.S7S	39	NA	NA	0	1246	0.0006766	2956	1	0	0.00-12.64	0.001577	1268	0.000848	7074	0.349169	1.86098	0.18-10.42	0.654349	1.38209	0.34-5.70	0	0.435001
CXCL2	4	74964786	chr4_74964786_C_A	A	C	exonic	regulatory	CXCL2:p.V18L	35.5	0.015128	0.97538	0	1194	0.0003451	2898	1	0	0.00-94.52	0	1222	-	7074	NA	NA	NA	NA	NA	NA	NA	NA
CXCL2	4	74964365	chr4_74964365_G_C	C	G	exonic	regulatory	CXCL2:p.N87K	45.5	0.010474	0.98462	0	1270	0	3014	1	0	0.00-Inf	0	1290	-	7074	NA	NA	NA	NA	NA	NA	NA	NA
CXCL2	4	74963493	rs201597863	G	A	intronic	regulatory	-	48.1	NA	NA	0	1266	0.0009954	3014	0.559779	0	0.00-5.76	0	1288	0.000141	7074	1	0	0.00-213.49	0.785193	0.739013	0.08-6.50	0	0.449313
CXCL2	4	74964820	chr4_74964820_G_A	A	G	exonic	regulatory	CXCL2:p.L6L	39.2	NA	NA	0	1254	0	2962	1	0	0.00-Inf	0.0007862	1272	-	7074	NA	NA	NA	NA	NA	NA	NA	NA
CXCL2	4	74964797	chr4_74964797_C_G	G	C	exonic	regulatory	CXCL2:p.R14P	36.9	0.009358	0.98615	0	1224	0	2924	1	0	0.00-Inf	0	1244	0	7074	1	0	0.00-Inf	0.356487	3.6847	0.23-58.93	0	0.759185
CXCL2	4	74963558	rs1233800719	G	C	intronic	regulatory	-	47.1	NA	NA	0	1266	0	3014	1	0	0.00-Inf	0	1290	0	7074	1	0	0.00-Inf	0.363855	3.61226	0.23-57.77	0	0.768048
CXCL2	4	74964428	rs201352382	G	A	intronic	regulatory	-	45.7	NA	NA	0	1270	0.0009954	3014	0.559624	0	0.00-5.74	0.0007752	1290	0.000283	7074	0.395043	2.74321	0.05-52.69	0.849892	1.19741	0.19-7.74	13.4528	0.282414
CXCL2	4	74964216	chr4_74964216_G_A	A	G	intronic	regulatory	-	30.9	NA	NA	0	1074	0	2910	1	0	0.00-Inf	0.0009009	1110	0	7074	0.13563	6.37872	0.16-Inf	0.0864092	8.75192	0.73-104.47	0	0.44909
CXCL2	4	74965025	rs1350572240	A	G	upstream	regulatory	-	33.1	NA	NA	0	1232	0	2920	1	0	0.00-Inf	0	1232	0.001272	7074	0.372765	0	0.00-2.91	0.678133	0.614157	0.06-6.14	0	0.404304
CXCL6	4	74702292	chr4_74702292_C_T	T	C	upstream	regulatory	-	39.8	NA	NA	0.0007962	1256	0	2964	0.29763	2.36175	0.06-Inf	0	1278	-	7074	NA	NA	NA	NA	NA	NA	NA	NA
CXCL6	4	74702473	chr4_74702473_C_T	T	C	exonic	regulatory	CXCL6:p.S2S	48.3	NA	NA	0	1268	0.0003318	3014	1	0	0.00-92.57	0	1290	-	7074	NA	NA	NA	NA	NA	NA	NA	NA
CXCL6	4	74702625	rs41401748	C	G	intronic	regulatory	-	46.9	NA	NA	0	1256	0	3000	1	0	0.00-Inf	0	1272	0.000141	7074	1	0	0.00-216.16	0.570221	2.05082	0.17-24.48	0	0.921743
CXCL6	4	74702533	rs768136002	G	C	exonic	regulatory	CXCL6:p.L22L	47.7	NA	NA	0	1262	0.0003327	3006	1	0	0.00-92.76	0	1284	0.000707	7074	1	0	0.00-6.01	0.658066	0.615741	0.07-5.27	0	0.834125
CXCL6	4	74702570	rs770802849	A	G	exonic	regulatory	CXCL6:p.A35T	46.4	0.022263	0.95769	0	1248	0	2990	1	0	0.00-Inf	0.0007899	1266	0.000283	7074	0.389804	2.79526	0.05-53.69	0.345385	2.67995	0.35-20.77	0	0.947509
CXCL6	4	74703355	chr4_74703355_C_T	T	C	exonic	synonymous	CXCL6:p.N114N	42.3	NA	NA	0	1262	0	3014	1	0	0.00-Inf	0	1290	-	7074	NA	NA	NA	NA	NA	NA	NA	NA
CXCL6	4	74702447	chr4_74702447_G_A	A	G	UTR5	regulatory	-	48.4	NA	NA	0	1270	0.0003318	3014	1	0	0.00-92.42	0	1290	-	7074	NA	NA	NA	NA	NA	NA	NA	NA
CXCL6	4	74702635	chr4_74702635_G_A	A	G	intronic	regulatory	-	47.4	NA	NA	0	1260	0	3002	1	0	0.00-Inf	0	1280	-	7074	NA	NA	NA	NA	NA	NA	NA	NA
CXCL6	4	74703430	rs949337617	A	C	UTR3	3_prime_UTR	-	36.6	NA	NA	0	1196	0.000336	2976	1	0	0.00-96.90	0	1238	0.000141	7074	1	0	0.00-222.08	0.84341	1.25626	0.13-12.08	0	0.718882
CXCL6	4	74702557	rs754627748	A	G	exonic	regulatory	CXCL6:p.P30P	46.9	NA	NA	0	1260	0.000334	2994	1	0	0.00-92.54	0	1268	-	7074	NA	NA	NA	NA	NA	NA	NA	NA
CXCL6	4	74702923	chr4_74702923_C_G	G	C	exonic	regulatory	CXCL6:p.A82A	49.2	NA	NA	0	1270	0.0003318	3014	1	0	0.00-92.42	0	1290	-	7074	NA	NA	NA	NA	NA	NA	NA	NA
CXCL6	4	74703262	rs1324118047	T	C	intronic	intron	-	36.4	NA	NA	0	1174	0.0003344	2990	1	0	0.00-99.17	0	1226	-	7074	NA	NA	NA	NA	NA	NA	NA	NA
CXCL6	4	74703322	rs749690840	C	T	intronic	intron	-	41.9	NA	NA	0	1262	0.0003318	3014	1	0	0.00-93.01	0	1290	0.000283	7074	1	0	0.00-29.21	0.957437	0.941769	0.10-8.53	0	0.88685
CXCL6	4	74702838	chr4_74702838_C_G	G	C	intronic	regulatory	-	49.1	NA	NA	0	1270	0.0003318	3014	1	0	0.00-92.42	0	1290	-	7074	NA	NA	NA	NA	NA	NA	NA	NA
CXCL6	4	74703017	chr4_74703017_T_C	C	T	intronic	regulatory	-	48.4	NA	NA	0	1270	0.0003318	3014	1	0	0.00-92.42	0	1288	-	7074	NA	NA	NA	NA	NA	NA	NA	NA
CXCL6	4	74703028	rs925068282	T	G	intronic	regulatory	-	48.1	NA	NA	0	1270	0.0003318	3014	1	0	0.00-92.42	0	1286	-	7074	NA	NA	NA	NA	NA	NA	NA	NA
CXCL6	4	74702588	chr4_74702588_T_C	C	T	intronic	regulatory	-	46.1	NA	NA	0	1250	0	2986	1	0	0.00-Inf	0	1266	-	7074	NA	NA	NA	NA	NA	NA	NA	NA
CXCL6	4	74703024	chr4_74703024_T_C	C	T	intronic	regulatory	-	48.2	NA	NA	0	1270	0	3014	1	0	0.00-Inf	0.0007776	1286	-	7074	NA	NA	NA	NA	NA	NA	NA	NA
CXCL6	4	74703416	chr4_74703416_G_C	C	G	UTR3	3_prime_UTR	-	38.1	NA	NA	0	1228	0	3000	1	0	0.00-Inf	0.0007937	1260	-	7074	NA	NA	NA	NA	NA	NA	NA	NA
CXCL6	4	74702370	chr4_74702370_G_C	C	G	upstream	regulatory	-	47.9	NA	NA	0.0007874	1270	0	3010	0.296729	2.37195	0.06-Inf	0	1290	0	7074	1	0	0.00-Inf	0.14197	6.40983	0.54-76.51	0	0.91961
CXCL6	4	74702360	rs543723730	G	T	upstream	regulatory	-	47.6	NA	NA	0	1270	0	3014	1	0	0.00-Inf	0.0007752	1290	0.00099	7074	1	0.783221	0.02-6.10	0.998255	1.00206	0.16-6.36	0	0.625092
CXCL6	4	74702951	rs140549348	G	C	exonic	regulatory	CXCL6:p.L92V	49.2	0.009104	0.98692	0.001575	1270	0	3014	0.087835	4.75394	0.45-Inf	0.0007752	1290	0	7074	0.154232	5.48798	0.14-Inf	0.0193338	13.8652	1.53-125.54	0	0.884933
CXCL6	4	74702752	rs1253736804	G	A	exonic	regulatory	CXCL6:p.K61E	49.2	0.008527	0.98846	0	1270	0.0003318	3014	1	0	0.00-92.42	0.0007752	1290	0.000283	7074	0.395043	2.74321	0.05-52.69	0.566893	1.7528	0.26-11.97	0	0.54232
CXCL6	4	74702639	chr4_74702639_T_A	A	T	intronic	regulatory	-	47.5	NA	NA	0	1262	0.0003331	3002	1	0	0.00-92.64	0	1282	0	7074	1	0	0.00-Inf	0.667425	1.72221	0.14-20.56	0	0.452441
CXCL6	4	74702907	rs1334652828	C	T	intronic	regulatory	-	49.2	NA	NA	0	1270	0.0003318	3014	1	0	0.00-92.42	0	1290	-	7074	NA	NA	NA	NA	NA	NA	NA	NA
CXCL6	4	74702572	rs146902260	T	C	exonic	regulatory	CXCL6:p.A35A	46.3	NA	NA	0	1252	0.0003349	2986	1	0	0.00-92.88	0	1268	-	7074	NA	NA	NA	NA	NA	NA	NA	NA
CXCL8	4	74607690	rs751369405	C	G	exonic	regulatory	CXCL8:p.E75D	48.2	0.002278	0.99846	0	1270	0.0003318	3014	1	0	0.00-92.42	0	1288	-	7074	NA	NA	NA	NA	NA	NA	NA	NA
CXCL8	4	74606472	rs909040696	T	C	intronic	regulatory	-	45.4	NA	NA	0	1262	0.0003318	3014	1	0	0.00-93.01	0	1288	-	7074	NA	NA	NA	NA	NA	NA	NA	NA
CXCL8	4	74607378	rs140214046	A	G	exonic	regulatory	CXCL8:p.A62T	51.2	0.010269	0.98538	0.0007874	1270	0	3014	0.296452	2.3751	0.06-Inf	0	1288	-	7074	NA	NA	NA	NA	NA	NA	NA	NA
CXCL8	4	74606303	chr4_74606303_G_A	A	G	UTR5	regulatory	-	41.5	NA	NA	0	1248	0.001333	3000	0.327576	0	0.00-3.64	0	1262	0	7074	1	0	0.00-Inf	0.844826	0.791375	0.08-8.24	32.8757	0.222251
CXCL8	4	74607303	rs1229729466	G	A	exonic	regulatory	CXCL8:p.I37V	51.4	0.008365	0.98923	0	1270	0.0003318	3014	1	0	0.00-92.42	0	1290	-	7074	NA	NA	NA	NA	NA	NA	NA	NA
CXCL8	4	74607164	chr4_74607164_G_A	A	G	intronic	regulatory	-	42.8	NA	NA	0	1130	0.000336	2976	1	0	0.00-102.55	0	1182	-	7074	NA	NA	NA	NA	NA	NA	NA	NA
CXCL8	4	74607340	rs1422350043	C	T	exonic	regulatory	CXCL8:p.I49T	51.4	0.01963	0.96769	0.0007874	1270	0	3014	0.296452	2.3751	0.06-Inf	0	1290	0	7074	1	0	0.00-Inf	0.1418	6.41493	0.54-76.57	0	0.919201
CXCL8	4	74607797	rs1216823634	C	T	UTR3	regulatory	-	43.2	NA	NA	0	1224	0.0003329	3004	1	0	0.00-95.57	0	1268	0	7074	1	0	0.00-Inf	0.654178	1.76251	0.15-21.04	0	0.457174
CXCL8	4	74607746	rs185040023	G	A	exonic	regulatory	CXCL8:p.K94R	48	0.010045	0.98538	0	1270	0.0006636	3014	1	0	0.00-12.64	0	1288	0	7074	1	0	0.00-Inf	0.888033	1.18823	0.11-13.11	0	0.333076
CXCL8	4	74608282	chr4_74608282_G_A	A	G	UTR3	regulatory	-	34.2	NA	NA	0	1200	0.0003399	2942	1	0	0.00-95.47	0	1234	-	7074	NA	NA	NA	NA	NA	NA	NA	NA
CXCL8	4	74607331	chr4_74607331_C_A	A	C	exonic	regulatory	CXCL8:p.P46H	51.4	0.014832	0.97615	0	1270	0	3014	1	0	0.00-Inf	0.0007752	1290	0.000141	7074	0.284693	5.4872	0.07-429.23	0.217935	4.14922	0.43-39.91	0	0.732189
CXCL8	4	74608299	rs537113120	G	A	UTR3	regulatory	-	31.9	NA	NA	0	1162	0	2922	1	0	0.00-Inf	0	1164	0	7074	1	0	0.00-Inf	0.335203	3.90808	0.24-62.50	0	0.755108
CXCL8	4	74607757	rs747439661	G	A	UTR3	regulatory	-	47.5	NA	NA	0	1270	0	3014	1	0	0.00-Inf	0	1288	0	7074	1	0	0.00-Inf	0.364154	3.60936	0.23-57.73	0	0.766778
CXCL8	4	74607197	chr4_74607197_A_G	G	A	intronic	regulatory	-	47.6	NA	NA	0	1248	0	3014	1	0	0.00-Inf	0.0007837	1276	-	7074	NA	NA	NA	NA	NA	NA	NA	NA
CXCL8	4	74607827	chr4_74607827_T_A	A	T	UTR3	regulatory	-	36	NA	NA	0	1086	0.0003404	2938	1	0	0.00-105.34	0	1124	0	7074	1	0	0.00-Inf	0.594566	1.9608	0.16-23.41	0	0.451775
CXCL8	4	74607824	rs1377623448	A	C	UTR3	regulatory	-	36.3	NA	NA	0	1092	0.0003415	2928	1	0	0.00-104.40	0	1140	-	7074	NA	NA	NA	NA	NA	NA	NA	NA
CXCL8	4	74607419	chr4_74607419_T_C	C	T	intronic	regulatory	-	48.4	NA	NA	0	1234	0.0003327	3006	1	0	0.00-94.86	0	1234	-	7074	NA	NA	NA	NA	NA	NA	NA	NA
CXCL8	4	74606355	rs56002960	T	A	UTR5	regulatory	-	45.6	NA	NA	0	1270	0.0003318	3014	1	0	0.00-92.42	0	1290	-	7074	NA	NA	NA	NA	NA	NA	NA	NA
CXCL8	4	74606318	chr4_74606318_T_C	C	T	UTR5	regulatory	-	43.3	NA	NA	0	1260	0.00133	3008	0.326615	0	0.00-3.62	0	1278	0	7074	1	0	0.00-Inf	0.83898	0.784336	0.08-8.17	32.6242	0.223117
CXCL9	4	76928680	rs139049627	T	G	upstream	regulatory	-	49.9	NA	NA	0.004747	1264	0.006304	3014	0.66311	0.75182	0.25-1.96	0.007764	1288	0.004524	7074	0.133928	1.72193	0.75-3.60	0.418008	1.26213	0.72-2.22	48.6565	0.162839
CXCL9	4	76927268	chr4_76927268_T_A	A	T	intronic	intron	-	52.2	NA	NA	0	1270	0.0003318	3014	1	0	0.00-92.42	0	1290	-	7074	NA	NA	NA	NA	NA	NA	NA	NA
CXCL9	4	76927220	rs1340874065	G	A	intronic	downstream	-	50.5	NA	NA	0	1262	0	3012	1	0	0.00-Inf	0.00155	1290	-	7074	NA	NA	NA	NA	NA	NA	NA	NA
CXCL9	4	76928514	chr4_76928514_T_C	C	T	intronic	regulatory	-	49.7	NA	NA	0.0007874	1270	0	3014	0.296452	2.3751	0.06-Inf	0	1290	-	7074	NA	NA	NA	NA	NA	NA	NA	NA
CXCL9	4	76927338	rs773967412	C	A	exonic	downstream	CXCL9:p.F52V	52.5	0.007597	0.99077	0.0007874	1270	0	3014	0.296452	2.3751	0.06-Inf	0.0007752	1290	0.00099	7074	1	0.783221	0.02-6.10	0.64024	1.51917	0.26-8.77	21.8017	0.258122
CXCL9	4	76924776	rs764068063	T	C	exonic	intron,non_coding	CXCL9:p.R118H	52.9	0.003384	0.99846	0	1270	0	3014	1	0	0.00-Inf	0	1290	0	7074	1	0	0.00-Inf	0.364444	3.60657	0.23-57.68	0	0.767197
CXCL9	4	76927420	rs140548865	G	T	exonic	downstream	CXCL9:p.P24P	52.1	NA	NA	0	1266	0.0003318	3014	1	0	0.00-92.72	0	1290	0	7074	1	0	0.00-Inf	0.66857	1.71878	0.14-20.52	0	0.454084
CXCL9	4	76927468	chr4_76927468_A_G	G	A	intronic	upstream	-	49.1	NA	NA	0.0008039	1244	0	3004	0.292844	2.41673	0.06-Inf	0	1260	-	7074	NA	NA	NA	NA	NA	NA	NA	NA
CXCL9	4	76927497	chr4_76927497_G_T	T	G	intronic	upstream	-	41.8	NA	NA	0.0009524	1050	0	2948	0.262631	2.8103	0.07-Inf	0	1120	-	7074	NA	NA	NA	NA	NA	NA	NA	NA
CXCL9	4	76927213	chr4_76927213_A_G	G	A	intronic	intron	-	50	NA	NA	0	1252	0	3008	1	0	0.00-Inf	0	1290	-	7074	NA	NA	NA	NA	NA	NA	NA	NA
CXCL9	4	76927430	rs1035844912	T	G	intronic	downstream	-	51.9	NA	NA	0	1266	0	3012	1	0	0.00-Inf	0.0007788	1284	0	7074	0.153625	5.51364	0.14-Inf	0.108602	7.61322	0.64-90.87	0	0.452738
CXCL9	4	76927418	rs771431360	G	A	exonic	missense	CXCL9:p.V25A	52.2	0.012747	0.97923	0	1268	0.0003318	3014	1	0	0.00-92.57	0.0007752	1290	0.000141	7074	0.284693	5.4872	0.07-429.23	0.414365	2.39357	0.29-19.46	0	0.370312
CXCL9	4	76924770	rs752253991	T	C	exonic	missense	CXCL9:p.R120H	52.9	0.008143	0.99	0	1270	0.0006636	3014	1	0	0.00-12.64	0	1290	0	7074	1	0	0.00-Inf	0.888408	1.18754	0.11-13.10	0	0.333382
CXCL9	4	76928473	chr4_76928473_G_A	A	G	intronic	regulatory	-	47	NA	NA	0	1260	0	3012	1	0	0.00-Inf	0	1268	-	7074	NA	NA	NA	NA	NA	NA	NA	NA
CXCL9	4	76928740	chr4_76928740_C_T	T	C	upstream	regulatory	-	43.5	NA	NA	0	1188	0	2984	1	0	0.00-Inf	0	1198	-	7074	NA	NA	NA	NA	NA	NA	NA	NA
CXCL9	4	76928490	chr4_76928490_T_C	C	T	intronic	regulatory	-	48.5	NA	NA	0.0007924	1262	0	3012	0.295274	2.38858	0.06-Inf	0	1284	-	7074	NA	NA	NA	NA	NA	NA	NA	NA
CXCL9	4	76928486	chr4_76928486_C_A	A	C	intronic	regulatory	-	48.2	NA	NA	0.0007911	1264	0	3012	0.295603	2.3848	0.06-Inf	0	1276	0	7074	1	0	0.00-Inf	0.140346	6.45875	0.54-77.10	0	0.921302
CXCL9	4	76928509	rs376172940	C	T	intronic	regulatory	-	49.6	NA	NA	0	1270	0.001659	3014	0.330497	0	0.00-2.59	0	1290	0.000424	7074	1	0	0.00-13.28	0.391702	0.404473	0.05-3.21	0	0.541535
CXCR2	2	218994110	chr2_218994110_C_T	T	C	intronic	regulatory	-	45.8	NA	NA	0	1270	0	3014	1	0	0.00-Inf	0.0007752	1290	0.000141	7074	0.284693	5.4872	0.07-429.23	0.217935	4.14922	0.43-39.91	0	0.732189
CXCR2	2	218993970	rs532891105	T	G	intronic	regulatory	-	40.9	NA	NA	0	1266	0	2974	1	0	0.00-Inf	0.0007862	1272	-	7074	NA	NA	NA	NA	NA	NA	NA	NA
CXCR2	2	219000097	rs757932890	C	T	exonic	synonymous	CXCR2:p.N191N	55.2	NA	NA	0	1270	0.0003318	3014	1	0	0.00-92.42	0	1290	0	7074	1	0	0.00-Inf	0.66966	1.71553	0.14-20.48	0	0.453348
CXCR2	2	218999386	rs1462122778	G	A	intronic	intron	-	48.8	NA	NA	0.0008197	1220	0.0003327	3006	0.494085	2.46514	0.03-193.27	0	1234	0	7074	1	0	0.00-Inf	0.305501	3.2658	0.34-31.41	0	0.730597
CXCR2	2	218999379	rs56288225	A	G	intronic	intron	-	47.5	NA	NA	0.0008403	1190	0	2986	0.284962	2.51135	0.06-Inf	0	1198	0	7074	1	0	0.00-Inf	0.128778	6.83234	0.57-81.56	0	0.924799
CXCR2	2	218994113	chr2_218994113_C_T	T	C	intronic	regulatory	-	45.7	NA	NA	0	1270	0	3014	1	0	0.00-Inf	0	1290	-	7074	NA	NA	NA	NA	NA	NA	NA	NA
CXCR2	2	219000634	rs749754060	A	G	UTR3	3_prime_UTR	-	49.1	NA	NA	0.0007911	1264	0	3012	0.295603	2.3848	0.06-Inf	0	1282	0.000141	7074	1	0	0.00-214.48	0.264683	3.62621	0.38-34.88	0	0.556423
CXCR2	2	219000055	rs201960181	T	C	exonic	synonymous	CXCR2:p.A177A	55.2	NA	NA	0	1270	0.0006636	3014	1	0	0.00-12.64	0.0007752	1290	0.00099	7074	1	0.783221	0.02-6.10	0.644422	0.666158	0.12-3.74	0	0.789865
CXCR2	2	218994170	rs1233606141	T	C	intronic	regulatory	-	41.4	NA	NA	0	1228	0.0003353	2982	1	0	0.00-94.57	0	1252	-	7074	NA	NA	NA	NA	NA	NA	NA	NA
CXCR2	2	218994089	rs1268294652	T	G	splicing	regulatory	-	46	NA	NA	0	1268	0.0003318	3014	1	0	0.00-92.57	0	1290	0.000424	7074	1	0	0.00-13.28	0.829079	0.786982	0.09-6.93	0	0.99587
CXCR2	2	219000570	rs200917361	G	T	exonic	missense	CXCR2:p.V349G	51.6	0.016478	0.97385	0	1270	0.0003318	3014	1	0	0.00-92.42	0.0007764	1288	0	7074	0.15403	5.4965	0.14-Inf	0.266314	3.61033	0.38-34.72	42.1662	0.188527
CXCR2	2	218990949	rs1209622886	T	C	UTR5	regulatory	-	49.5	NA	NA	0.001577	1268	0.0003322	3010	0.21142	4.75355	0.25-280.04	0	1286	0	7074	1	0	0.00-Inf	0.125988	4.94629	0.64-38.34	0	0.950478
CXCR2	2	218990923	rs1438455528	T	C	UTR5	regulatory	-	45.9	NA	NA	0	1260	0	2994	1	0	0.00-Inf	0	1258	-	7074	NA	NA	NA	NA	NA	NA	NA	NA
CXCR2	2	219000280	rs17844699	T	C	exonic	synonymous	CXCR2:p.V252V	55	NA	NA	0.0007886	1268	0.0006636	3014	1	1.18863	0.02-22.85	0.00155	1290	0.000565	7074	0.233465	2.74457	0.25-19.17	0.301759	2.07632	0.52-8.31	0	0.5771
CXCR2	2	218999400	rs916503546	G	A	intronic	intron	-	50.9	NA	NA	0.00321	1246	0	3010	0.00732124	9.69404	1.60-Inf	0	1268	0.001131	7074	0.616406	0	0.00-3.27	0.370577	2.54113	0.33-19.57	75.3611	0.0439464
CXCR2	2	218999369	rs746065677	T	C	intronic	intron	-	45.4	NA	NA	0.0008757	1142	0.0006743	2966	1	1.29886	0.02-24.97	0.0008741	1144	0.001696	7074	1	0.514873	0.01-3.49	0.72818	0.758989	0.16-3.59	0	0.56498
CXCR2	2	218989983	rs751544158	T	C	upstream	upstream	-	49.2	NA	NA	0.0007874	1270	0	3014	0.296452	2.3751	0.06-Inf	0	1290	0	7074	1	0	0.00-Inf	0.1418	6.41493	0.54-76.57	0	0.919201
CXCR2	2	219000505	chr2_219000505_G_C	C	G	exonic	missense	CXCR2:p.K327N	52	0.021124	0.96385	0	1270	0.0003318	3014	1	0	0.00-92.42	0	1290	-	7074	NA	NA	NA	NA	NA	NA	NA	NA
CXCR2	2	218990000	rs142516344	A	G	upstream	upstream	-	50.3	NA	NA	0.007087	1270	0.00564	3014	0.666745	1.25825	0.49-2.99	0.008527	1290	0.008058	7074	0.865879	1.05876	0.50-2.05	0.630009	1.1325	0.68-1.88	0	0.744455
CXCR2	2	219000628	rs756813057	T	C	UTR3	3_prime_UTR	-	49.7	NA	NA	0	1264	0.0003318	3014	1	0	0.00-92.86	0	1282	0.000565	7074	1	0	0.00-8.36	0.735529	0.689381	0.08-5.97	0	0.906442
CXCR2	2	218993942	rs1234937921	A	G	intronic	regulatory	-	35.1	NA	NA	0	1218	0.0003514	2846	1	0	0.00-91.00	0	1230	-	7074	NA	NA	NA	NA	NA	NA	NA	NA
CXCR2	2	219000387	rs199642674	A	G	exonic	missense	CXCR2:p.R288H	52.1	0.06925	0.83308	0	1270	0.0003318	3014	1	0	0.00-92.42	0	1290	0.000283	7074	1	0	0.00-29.21	0.955316	0.938955	0.10-8.50	0	0.884635
CXCR2	2	218990948	chr2_218990948_C_G	G	C	UTR5	regulatory	-	49.3	NA	NA	0	1268	0.0003324	3008	1	0	0.00-92.39	0	1284	0.000141	7074	1	0	0.00-214.15	0.872031	1.20446	0.13-11.58	0	0.715234
CXCR2	2	218999545	chr2_218999545_G_A	A	G	exonic	synonymous	CXCR2:p.E7E	54.3	NA	NA	0	1270	0	3014	1	0	0.00-Inf	0	1290	0.000141	7074	1	0	0.00-213.16	0.576138	2.02839	0.17-24.21	0	0.9194
CXCR2	2	218994003	rs376479157	A	C	intronic	regulatory	-	44.8	NA	NA	0	1270	0	3010	1	0	0.00-Inf	0	1290	0	7074	1	0	0.00-Inf	0.364692	3.60417	0.23-57.64	0	0.766839
CXCR2	2	218999480	rs189767843	A	C	intronic	intron	-	54	NA	NA	0	1270	0	3014	1	0	0.00-Inf	0	1290	-	7074	NA	NA	NA	NA	NA	NA	NA	NA
CXCR2	2	218999551	rs776173448	T	C	exonic	synonymous	CXCR2:p.D9D	54.3	NA	NA	0	1270	0.0003318	3014	1	0	0.00-92.42	0	1290	0	7074	1	0	0.00-Inf	0.66966	1.71553	0.14-20.48	0	0.453348
CXCR2	2	219000114	rs1477862706	G	A	exonic	missense	CXCR2:p.Y197C	55.2	0.030097	0.93538	0.0007874	1270	0	3014	0.296452	2.3751	0.06-Inf	0	1290	-	7074	NA	NA	NA	NA	NA	NA	NA	NA
CXCR2	2	218990043	rs558264941	T	C	UTR5	upstream	-	49.6	NA	NA	0	1270	0.0003318	3014	1	0	0.00-92.42	0	1290	0.000565	7074	1	0	0.00-8.31	0.731738	0.68557	0.08-5.93	0	0.90591
CXCR2	2	218999815	chr2_218999815_T_C	C	T	exonic	synonymous	CXCR2:p.F97F	55.1	NA	NA	0	1270	0	3014	1	0	0.00-Inf	0.0007752	1290	-	7074	NA	NA	NA	NA	NA	NA	NA	NA
CXCR2	2	219000417	chr2_219000417_C_T	T	C	exonic	missense	CXCR2:p.A298V	52	0.007339	0.99231	0	1270	0.0003318	3014	1	0	0.00-92.42	0	1290	-	7074	NA	NA	NA	NA	NA	NA	NA	NA
CXCR2	2	218999932	rs376503094	G	A	exonic	synonymous	CXCR2:p.L136L	55.1	NA	NA	0	1270	0.0003318	3014	1	0	0.00-92.42	0	1290	-	7074	NA	NA	NA	NA	NA	NA	NA	NA
CXCR2	2	218999659	rs183812193	T	A	exonic	missense	CXCR2:p.E45D	54.5	0.0037	0.99846	0.001575	1270	0.0003318	3014	0.211485	4.75237	0.25-279.97	0	1290	0.001131	7074	0.617891	0	0.00-3.21	0.636911	1.5565	0.25-9.77	50.0339	0.157158
CXCR2	2	219000405	rs2228413	A	G	exonic	missense	CXCR2:p.R294Q	52	0.005961	0.99615	0.0007874	1270	0	3014	0.296452	2.3751	0.06-Inf	0	1290	0	7074	1	0	0.00-Inf	0.1418	6.41493	0.54-76.57	0	0.919201
CXCR2	2	218999762	rs138773569	T	C	exonic	missense	CXCR2:p.R80C	56.3	0.012619	0.97923	0.01024	1270	0.007631	3014	0.463224	1.34492	0.62-2.78	0.006977	1290	0.010178	7074	0.35324	0.683255	0.30-1.38	0.884056	0.964384	0.59-1.57	46.0447	0.17339
CXCR2	2	219000142	chr2_219000142_C_G	G	C	exonic	missense	CXCR2:p.N206K	55.2	0.004055	0.99846	0	1270	0.0003318	3014	1	0	0.00-92.42	0	1290	-	7074	NA	NA	NA	NA	NA	NA	NA	NA
CXCR2	2	218991066	chr2_218991066_A_G	G	A	UTR5	regulatory	-	52.9	NA	NA	0	1270	0.0003318	3014	1	0	0.00-92.42	0	1290	-	7074	NA	NA	NA	NA	NA	NA	NA	NA
CXCR2	2	218999759	rs149364972	A	G	exonic	missense	CXCR2:p.G79S	54.3	0.00267	0.99846	0	1270	0.0003318	3014	1	0	0.00-92.42	0	1290	-	7074	NA	NA	NA	NA	NA	NA	NA	NA
CXCR2	2	218990927	chr2_218990927_A_G	G	A	UTR5	regulatory	-	46.7	NA	NA	0	1260	0.0003336	2998	1	0	0.00-92.66	0	1264	0.000141	7074	1	0	0.00-217.53	0.865663	1.21577	0.13-11.69	0	0.711136
CXCR2	2	218991009	rs1425656484	G	A	UTR5	regulatory	-	52.9	NA	NA	0	1270	0	3014	1	0	0.00-Inf	0.0007752	1290	0	7074	0.154232	5.48798	0.14-Inf	0.109264	7.58439	0.64-90.53	0	0.453245
CXCR2	2	219000272	rs755206310	C	A	exonic	missense	CXCR2:p.M250L	55	0.028216	0.94077	0	1270	0.0003318	3014	1	0	0.00-92.42	0	1290	0.000141	7074	1	0	0.00-213.16	0.873478	1.20191	0.12-11.56	0	0.716876
CXCR2	2	219000460	rs45606837	T	C	exonic	synonymous	CXCR2:p.L312L	52	NA	NA	0.0007874	1270	0.0003318	3014	0.505069	2.37431	0.03-186.16	0.0007752	1290	0	7074	0.154232	5.48798	0.14-Inf	0.113018	5.4444	0.67-44.27	0	0.370217
CXCR2	2	219000404	rs141145934	T	C	exonic	missense	CXCR2:p.R294W	52	0.014588	0.97615	0	1270	0	3014	1	0	0.00-Inf	0.0007752	1290	0	7074	0.154232	5.48798	0.14-Inf	0.109264	7.58439	0.64-90.53	0	0.453245
CXCR2	2	218991167	rs1429141735	G	T	intronic	regulatory	-	44.4	NA	NA	0	1208	0.0003358	2978	1	0	0.00-96.00	0	1230	0.000141	7074	1	0	0.00-223.52	0.844368	1.25448	0.13-12.07	0	0.713777
CXCR2	2	218999933	rs369839517	T	C	exonic	synonymous	CXCR2:p.L137L	55.1	NA	NA	0	1270	0.0003318	3014	1	0	0.00-92.42	0	1290	-	7074	NA	NA	NA	NA	NA	NA	NA	NA
CXCR2	2	218999595	rs764550414	A	G	exonic	missense	CXCR2:p.S24N	54.3	0.008359	0.98923	0.0007874	1270	0	3014	0.296452	2.3751	0.06-Inf	0	1290	-	7074	NA	NA	NA	NA	NA	NA	NA	NA
CXCR2	2	218990114	rs554061016	A	G	intronic	upstream	-	48.8	NA	NA	0.002366	1268	0.002988	3012	1	0.791304	0.14-3.18	0.003106	1288	0.002686	7074	0.771652	1.15675	0.29-3.49	0.984527	0.991793	0.43-2.28	0	0.660894
CXCR2	2	218999442	chr2_218999442_T_C	C	T	intronic	intron	-	53.4	NA	NA	0	1268	0.0003318	3014	1	0	0.00-92.57	0	1290	0	7074	1	0	0.00-Inf	0.669115	1.71715	0.14-20.50	0	0.453715
CXCR2	2	218999767	rs372364370	T	C	exonic	synonymous	CXCR2:p.S81S	55.1	NA	NA	0	1270	0	3014	1	0	0.00-Inf	0	1290	0	7074	1	0	0.00-Inf	0.364444	3.60657	0.23-57.68	0	0.767197
CXCR4	2	136875738	rs1418351901	G	C	upstream	regulatory	-	35.7	NA	NA	0.0008065	1240	0	2954	0.29566	2.38418	0.06-Inf	0	1262	-	7074	NA	NA	NA	NA	NA	NA	NA	NA
CXCR4	2	136872820	chr2_136872820_C_A	A	C	exonic	regulatory	CXCR4:p.L297L	47.6	NA	NA	0.0007874	1270	0	3014	0.296452	2.3751	0.06-Inf	0	1290	0	7074	1	0	0.00-Inf	0.1418	6.41493	0.54-76.57	0	0.919201
CXCR4	2	136875554	rs908818052	A	G	intronic	regulatory	-	40.7	NA	NA	0	1262	0.0003324	3008	1	0	0.00-92.82	0.0007776	1286	0.000424	7074	0.4874	1.83424	0.03-22.86	0.72839	1.3875	0.22-8.81	0	0.675576
CXCR4	2	136875720	chr2_136875720_G_A	A	G	upstream	regulatory	-	39.7	NA	NA	0.0007937	1260	0	2988	0.29661	2.37331	0.06-Inf	0	1288	0	7074	1	0	0.00-Inf	0.141764	6.41601	0.54-76.59	0	0.91991
CXCR4	2	136872946	rs770667555	G	A	exonic	regulatory	CXCR4:p.Y255Y	47.9	NA	NA	0.0007874	1270	0.0003318	3014	0.505069	2.37431	0.03-186.16	0	1290	0	7074	1	0	0.00-Inf	0.322056	3.13832	0.33-30.19	0	0.732691
CXCR4	2	136875523	rs1420564690	C	T	intronic	regulatory	-	33.9	NA	NA	0.0008117	1232	0	2968	0.293333	2.41105	0.06-Inf	0	1248	0.000283	7074	1	0	0.00-30.20	0.37234	2.72601	0.30-24.68	0	0.410329
CXCR4	2	136873243	rs202097184	A	G	exonic	regulatory	CXCR4:p.L156L	50.2	NA	NA	0.002362	1270	0	3014	0.02601	7.13654	0.98-Inf	0.0007752	1290	0.000141	7074	0.284693	5.4872	0.07-429.23	0.0316075	9.21058	1.22-69.76	0	0.591962
CXCR4	2	136872427	rs767404285	C	T	UTR3	regulatory	-	45.4	NA	NA	0	1258	0.0006636	3014	1	0	0.00-12.76	0	1278	0.000424	7074	1	0	0.00-13.40	0.657428	0.618822	0.07-5.16	0	0.816985
CXCR4	2	136872509	chr2_136872509_G_T	T	G	exonic	regulatory	CXCR4:p.S401Y	47.3	0.02269	0.95692	0.0007874	1270	0	3014	0.296452	2.3751	0.06-Inf	0	1290	-	7074	NA	NA	NA	NA	NA	NA	NA	NA
CXCR4	2	136873511	chr2_136873511_C_T	T	C	UTR5	regulatory	-	49.8	NA	NA	0	1268	0.0003318	3014	1	0	0.00-92.57	0	1290	-	7074	NA	NA	NA	NA	NA	NA	NA	NA
CXCR4	2	136873549	rs2680880	T	A	UTR5	regulatory	-	48.5	NA	NA	0	1264	0.00166	3012	0.330432	0	0.00-2.60	0	1284	0.001131	7074	0.617477	0	0.00-3.23	0.200679	0.265319	0.03-2.02	0	0.845841
CXCR4	2	136873128	chr2_136873128_C_T	T	C	exonic	regulatory	CXCR4:p.V128I	50.3	0.014506	0.97615	0	1270	0	3014	1	0	0.00-Inf	0.0007752	1290	0	7074	0.154232	5.48798	0.14-Inf	0.109264	7.58439	0.64-90.53	0	0.453245
CXCR4	2	136872497	rs748189454	T	C	exonic	regulatory	CXCR4:p.R405Q	47.2	0.028584	0.94	0	1270	0	3014	1	0	0.00-Inf	0.0007752	1290	-	7074	NA	NA	NA	NA	NA	NA	NA	NA
CXCR4	2	136872495	rs147214773	T	C	exonic	regulatory	CXCR4:p.G406S	47.2	0.015994	0.97385	0	1270	0	3014	1	0	0.00-Inf	0	1290	-	7074	NA	NA	NA	NA	NA	NA	NA	NA
CXCR4	2	136872410	rs17848059	T	C	UTR3	regulatory	-	42.4	NA	NA	0	1244	0.0003333	3000	1	0	0.00-93.91	0	1254	-	7074	NA	NA	NA	NA	NA	NA	NA	NA
CXCR4	2	136875617	chr2_136875617_C_T	T	C	exonic	regulatory	CXCR4:p.S5N	44.2	0.019541	0.96846	0	1268	0	3014	1	0	0.00-Inf	0	1290	0	7074	1	0	0.00-Inf	0.364149	3.60941	0.23-57.73	0	0.767622
CXCR4	2	136872988	chr2_136872988_G_A	A	G	exonic	regulatory	CXCR4:p.P241P	48	NA	NA	0	1270	0	3014	1	0	0.00-Inf	0	1290	-	7074	NA	NA	NA	NA	NA	NA	NA	NA
CXCR4	2	136873409	rs923351521	T	C	exonic	regulatory	CXCR4:p.R101H	50.1	0.009549	0.98538	0	1270	0.0006636	3014	1	0	0.00-12.64	0	1290	0	7074	1	0	0.00-Inf	0.888408	1.18754	0.11-13.10	0	0.333382
CXCR4	2	136873203	rs755899324	T	C	exonic	regulatory	CXCR4:p.V170M	50.1	0.008761	0.98846	0	1270	0	3014	1	0	0.00-Inf	0	1290	0	7074	1	0	0.00-Inf	0.364444	3.60657	0.23-57.68	0	0.767197
CXCR4	2	136872637	rs535778934	A	G	exonic	regulatory	CXCR4:p.T358T	47.7	NA	NA	0	1270	0.0003318	3014	1	0	0.00-92.42	0	1288	-	7074	NA	NA	NA	NA	NA	NA	NA	NA
CXCR4	2	136872976	chr2_136872976_A_G	G	A	exonic	regulatory	CXCR4:p.F245F	48	NA	NA	0.0007874	1270	0	3014	0.296452	2.3751	0.06-Inf	0	1290	-	7074	NA	NA	NA	NA	NA	NA	NA	NA
CXCR4	2	136872823	chr2_136872823_C_T	T	C	exonic	regulatory	CXCR4:p.K296K	47.7	NA	NA	0	1270	0.0006636	3014	1	0	0.00-12.64	0	1290	0	7074	1	0	0.00-Inf	0.888408	1.18754	0.11-13.10	0	0.333382
CXCR4	2	136873327	rs533290861	C	T	exonic	regulatory	CXCR4:p.G128G	50	NA	NA	0	1270	0.0003318	3014	1	0	0.00-92.42	0	1290	-	7074	NA	NA	NA	NA	NA	NA	NA	NA
CXCR4	2	136872971	rs1274871337	C	T	exonic	regulatory	CXCR4:p.N247S	48	0.006636	0.99385	0.0007874	1270	0	3014	0.296452	2.3751	0.06-Inf	0	1290	-	7074	NA	NA	NA	NA	NA	NA	NA	NA
CXCR4	2	136875748	chr2_136875748_T_C	C	T	upstream	regulatory	-	33.4	NA	NA	0	1214	0.0003477	2876	1	0	0.00-92.26	0	1226	-	7074	NA	NA	NA	NA	NA	NA	NA	NA
CXCR4	2	136872813	rs772992625	T	A	exonic	regulatory	CXCR4:p.S300T	47.7	0.021408	0.96077	0.0007874	1270	0.0006636	3014	1	1.18676	0.02-22.82	0.002326	1290	0.001414	7074	0.437252	1.64662	0.29-6.41	0.463727	1.52996	0.49-4.77	0	0.813891
CXCR4	2	136875700	chr2_136875700_G_C	C	G	UTR5	regulatory	-	42.4	NA	NA	0	1264	0	3004	1	0	0.00-Inf	0	1290	0.000424	7074	1	0	0.00-13.28	0.895192	1.17223	0.11-12.47	0	0.657921
CXCR4	2	136873574	rs556724652	G	A	UTR5	regulatory	-	42.4	NA	NA	0.002547	1178	0.0006689	2990	0.140744	3.81447	0.44-45.70	0.0008157	1226	0.00099	7074	1	0.82414	0.02-6.42	0.318811	1.99864	0.51-7.80	15.7326	0.275996
CXCR4	2	136873048	chr2_136873048_C_T	T	C	exonic	regulatory	CXCR4:p.L221L	48.1	NA	NA	0	1270	0.0003318	3014	1	0	0.00-92.42	0	1290	0	7074	1	0	0.00-Inf	0.66966	1.71553	0.14-20.48	0	0.453348
CXCR4	2	136872969	rs767830104	T	C	exonic	regulatory	CXCR4:p.V248I	47.9	0.016854	0.97154	0	1270	0.0003318	3014	1	0	0.00-92.42	0	1290	-	7074	NA	NA	NA	NA	NA	NA	NA	NA
CXCR5	11	118754525	rs1476432605	A	G	upstream	regulatory	-	31.9	NA	NA	0	1154	0.0003465	2886	1	0	0.00-97.39	0	1176	-	7074	NA	NA	NA	NA	NA	NA	NA	NA
CXCR5	11	118754646	rs199805189	G	C	UTR5	regulatory	-	45	NA	NA	0	1270	0.001328	3012	0.325717	0	0.00-3.59	0.001553	1288	0.001414	7074	1	1.0986	0.12-5.16	0.760052	0.810535	0.21-3.12	0	0.395074
CXCR5	11	118765339	rs749744362	A	G	exonic	3_prime_UTR	CXCR5:p.E362E	48.9	NA	NA	0.0007886	1268	0	3012	0.296262	2.37727	0.06-Inf	0.0007752	1290	0.000707	7074	1	1.09682	0.02-9.81	0.459246	1.96108	0.33-11.67	0	0.341244
CXCR5	11	118754662	rs552138226	A	G	exonic	regulatory	CXCR5:p.P4P	45.6	NA	NA	0	1266	0	3014	1	0	0.00-Inf	0	1290	-	7074	NA	NA	NA	NA	NA	NA	NA	NA
CXCR5	11	118764986	rs764486324	C	T	exonic	3_prime_UTR	CXCR5:p.L245L	48.1	NA	NA	0.0007874	1270	0.0003322	3010	0.505459	2.37116	0.03-185.92	0	1290	0.000283	7074	1	0	0.00-29.21	0.623665	1.66963	0.22-12.94	0	0.71304
CXCR5	11	118764331	rs146150938	G	C	exonic	missense	CXCR5:p.N26K	43.5	0.01144	0.98308	0	1268	0	3006	1	0	0.00-Inf	0	1280	0	7074	1	0	0.00-Inf	0.363193	3.61866	0.23-57.87	0	0.764806
CXCR5	11	118764922	rs771273984	C	T	exonic	synonymous	CXCR5:p.H223H	48.1	NA	NA	0.0007874	1270	0	3014	0.296452	2.3751	0.06-Inf	0	1290	0.000707	7074	1	0	0.00-5.99	0.64807	1.64891	0.19-14.12	31.476	0.227035
CXCR5	11	118764574	rs369772789	T	C	exonic	synonymous	CXCR5:p.A107A	47.3	NA	NA	0	1270	0	3014	1	0	0.00-Inf	0	1288	-	7074	NA	NA	NA	NA	NA	NA	NA	NA
CXCR5	11	118765087	rs2230321	T	C	exonic	3_prime_UTR	CXCR5:p.V278V	48.2	NA	NA	0.0007874	1270	0.000332	3012	0.505264	2.37273	0.03-186.04	0	1290	0.000141	7074	1	0	0.00-213.16	0.481871	2.1213	0.26-17.25	0	0.903734
CXCR5	11	118765165	rs187389271	A	C	exonic	3_prime_UTR	CXCR5:p.I304I	48.2	NA	NA	0	1270	0	3014	1	0	0.00-Inf	0.002326	1290	0.000283	7074	0.0286819	8.24242	0.94-98.75	0.0226005	6.64887	1.30-33.88	0	0.571188
CXCR5	11	118754530	rs1163258383	T	C	upstream	regulatory	-	32.7	NA	NA	0	1170	0	2886	1	0	0.00-Inf	0	1196	0.000424	7074	1	0	0.00-14.32	0.854922	1.24677	0.12-13.26	0	0.669054
CXCR5	11	118765256	rs200126792	T	C	exonic	missense	CXCR5:p.R335W	47.6	0.072305	0.82923	0.0007899	1266	0	3012	0.295933	2.38103	0.06-Inf	0	1288	0.000707	7074	1	0	0.00-6.00	0.646775	1.65217	0.19-14.15	31.5244	0.226871
CXCR5	11	118754686	rs755089290	A	G	exonic	regulatory	CXCR5:p.E12E	45.7	NA	NA	0	1270	0	3014	1	0	0.00-Inf	0.0007752	1290	0.000424	7074	0.48838	1.82855	0.03-22.79	0.503832	1.95164	0.27-13.86	0	0.910206
CXCR5	11	118754533	chr11_118754533_T_A	A	T	upstream	regulatory	-	33.7	NA	NA	0.0008375	1194	0	2926	0.289806	2.45264	0.06-Inf	0	1210	-	7074	NA	NA	NA	NA	NA	NA	NA	NA
CXCR5	11	118764412	rs373651751	T	C	exonic	downstream	CXCR5:p.F53F	46.3	NA	NA	0	1268	0.0003324	3008	1	0	0.00-92.39	0	1286	0.000848	7074	0.599461	0	0.00-4.67	0.594254	0.559018	0.07-4.75	0	0.775637
CXCR5	11	118764972	chr11_118764972_G_T	T	G	exonic	3_prime_UTR	CXCR5:p.G240V	48.1	0.022799	0.95615	0	1270	0	3010	1	0	0.00-Inf	0	1290	-	7074	NA	NA	NA	NA	NA	NA	NA	NA
CXCR5	11	118764461	rs112901555	A	G	exonic	downstream	CXCR5:p.V70I	46.9	0.003644	0.99846	0	1270	0.0003324	3008	1	0	0.00-92.24	0.0007776	1286	0.000141	7074	0.284008	5.50428	0.07-430.56	0.414233	2.39416	0.29-19.47	0	0.368664
CXCR5	11	118764664	chr11_118764664_C_T	T	C	exonic	3_prime_UTR	CXCR5:p.S137S	47.3	NA	NA	0	1270	0	3012	1	0	0.00-Inf	0.0007788	1284	-	7074	NA	NA	NA	NA	NA	NA	NA	NA
CXCR5	11	118754731	rs370538221	T	C	intronic	regulatory	-	45.4	NA	NA	0	1266	0.0006645	3010	1	0	0.00-12.66	0.0007752	1290	0.000141	7074	0.284693	5.4872	0.07-429.23	0.572048	1.80453	0.23-13.98	26.4636	0.24356
CXCR5	11	118764418	chr11_118764418_C_A	A	C	exonic	synonymous	CXCR5:p.P55P	46.5	NA	NA	0.0007874	1270	0	3008	0.296868	2.37037	0.06-Inf	0	1288	0.000141	7074	1	0	0.00-213.49	0.266679	3.6068	0.38-34.69	0	0.556829
CXCR5	11	118764989	rs753990934	T	C	exonic	missense	CXCR5:p.R246C	48.1	0.022514	0.95692	0	1270	0.000332	3012	1	0	0.00-92.36	0	1290	-	7074	NA	NA	NA	NA	NA	NA	NA	NA
CXCR5	11	118764590	chr11_118764590_G_C	C	G	exonic	missense	CXCR5:p.V113L	47.3	0.038269	0.90846	0	1270	0.0003318	3014	1	0	0.00-92.42	0	1288	-	7074	NA	NA	NA	NA	NA	NA	NA	NA
CXCR5	11	118764990	chr11_118764990_G_T	T	G	exonic	3_prime_UTR	CXCR5:p.R246L	48.1	0.009834	0.98538	0	1270	0.000332	3012	1	0	0.00-92.36	0	1290	-	7074	NA	NA	NA	NA	NA	NA	NA	NA
CXCR5	11	118754668	rs373785028	A	G	exonic	regulatory	CXCR5:p.T6T	45.7	NA	NA	0.0007874	1270	0	3014	0.296452	2.3751	0.06-Inf	0	1290	-	7074	NA	NA	NA	NA	NA	NA	NA	NA
CXCR5	11	118765115	chr11_118765115_A_C	C	A	exonic	missense	CXCR5:p.K288Q	48.3	0.045774	0.89	0	1270	0	3014	1	0	0.00-Inf	0.0007752	1290	0	7074	0.154232	5.48798	0.14-Inf	0.109264	7.58439	0.64-90.53	0	0.453245
CXCR5	11	118764893	chr11_118764893_G_T	T	G	exonic	3_prime_UTR	CXCR5:p.A214S	48	0.025013	0.94923	0	1270	0	3014	1	0	0.00-Inf	0	1290	-	7074	NA	NA	NA	NA	NA	NA	NA	NA
CXCR5	11	118764326	chr11_118764326_G_A	A	G	exonic	downstream	CXCR5:p.D25N	43.2	0.00259	0.99846	0	1266	0	3002	1	0	0.00-Inf	0.0007812	1280	-	7074	NA	NA	NA	NA	NA	NA	NA	NA
CXCR5	11	118765231	rs12795395	T	C	exonic	3_prime_UTR	CXCR5:p.G326G	47.6	NA	NA	0	1270	0.0003322	3010	1	0	0.00-92.30	0.0007764	1288	0.000141	7074	0.284351	5.49573	0.07-429.89	0.414556	2.39272	0.29-19.46	0	0.369212
CXCR5	11	118764880	rs768071139	C	A	exonic	3_prime_UTR	CXCR5:p.Q209H	48.1	0.031835	0.93077	0	1270	0	3014	1	0	0.00-Inf	0.0007752	1290	0	7074	0.154232	5.48798	0.14-Inf	0.109264	7.58439	0.64-90.53	0	0.453245
CXCR5	11	118754521	rs1252498049	T	C	upstream	regulatory	-	31.3	NA	NA	0.0008772	1140	0	2868	0.284431	2.518	0.06-Inf	0	1148	0	7074	1	0	0.00-Inf	0.125116	6.96079	0.58-83.09	0	0.937106
CXCR5	11	118764378	chr11_118764378_A_T	T	A	exonic	missense	CXCR5:p.E42V	45.7	0.0187	0.96846	0	1270	0.0003322	3010	1	0	0.00-92.30	0	1286	-	7074	NA	NA	NA	NA	NA	NA	NA	NA
CXCR5	11	118764337	rs367828442	T	C	exonic	synonymous	CXCR5:p.N28N	43.9	NA	NA	0.001577	1268	0.0003324	3008	0.211594	4.75039	0.25-279.85	0.0007812	1280	0	7074	0.15322	5.53088	0.14-Inf	0.0404337	7.45207	1.09-50.88	0	0.540257
CXCR5	11	118764712	rs745706377	T	C	exonic	3_prime_UTR	CXCR5:p.H153H	47.6	NA	NA	0	1270	0	3010	1	0	0.00-Inf	0	1286	0.000283	7074	1	0	0.00-29.30	0.754653	1.4664	0.13-16.18	0	0.761532
CXCR6	3	45988100	rs753227593	T	G	exonic	regulatory	CXCR6:p.V43F	47.8	0.007363	0.99231	0	1270	0	3014	1	0	0.00-Inf	0.00155	1290	0.000424	7074	0.172596	3.65994	0.31-32.00	0.141134	3.39623	0.67-17.31	0	0.843746
CXCR6	3	45984991	rs924193069	A	G	UTR5	intron	-	32.8	NA	NA	0.0008	1250	0	2940	0.298329	2.35388	0.06-Inf	0	1254	-	7074	NA	NA	NA	NA	NA	NA	NA	NA
CXCR6	3	45989018	rs371002459	T	C	UTR3	regulatory	-	46.4	NA	NA	0	1266	0	3010	1	0	0.00-Inf	0	1284	0	7074	1	0	0.00-Inf	0.363233	3.61828	0.23-57.87	0	0.766432
CXCR6	3	45988498	rs61757198	T	C	exonic	regulatory	CXCR6:p.L175L	47.7	NA	NA	0	1270	0.0003318	3014	1	0	0.00-92.42	0.0007752	1290	0.000141	7074	0.284693	5.4872	0.07-429.23	0.414726	2.39196	0.29-19.45	0	0.369923
CXCR6	3	45988580	chr3_45988580_C_G	G	C	exonic	regulatory	CXCR6:p.P203A	47.7	0.047799	0.88692	0	1270	0	3014	1	0	0.00-Inf	0	1290	-	7074	NA	NA	NA	NA	NA	NA	NA	NA
CXCR6	3	45989074	rs116917020	T	C	UTR3	regulatory	-	44.1	NA	NA	0.002513	1194	0.0006693	2988	0.144317	3.76071	0.43-45.06	0	1224	0.000283	7074	1	0	0.00-30.80	0.194847	2.77364	0.59-12.97	0	0.511685
CXCR6	3	45989078	chr3_45989078_C_A	A	C	UTR3	regulatory	-	43.4	NA	NA	0.0008489	1178	0	2972	0.283855	2.52506	0.06-Inf	0	1212	0.000283	7074	1	0	0.00-31.11	0.354835	2.82954	0.31-25.62	0	0.406071
CXCR6	3	45988612	rs1212760681	T	C	exonic	intron	CXCR6:p.V213V	47.7	NA	NA	0.0007874	1270	0	3014	0.296452	2.3751	0.06-Inf	0	1290	0.000141	7074	1	0	0.00-213.16	0.266596	3.6076	0.38-34.70	0	0.555799
CXCR6	3	45988789	rs150362180	A	G	exonic	synonymous	CXCR6:p.V272V	47.9	NA	NA	0.0007874	1270	0.0003318	3014	0.505069	2.37431	0.03-186.16	0	1290	0.000565	7074	1	0	0.00-8.31	0.830285	1.24603	0.17-9.31	0	0.50784
CXCR6	3	45987980	rs2234355	A	G	exonic	regulatory	CXCR6:p.E3K	47.5	NA	NA	0.001575	1270	0.0009954	3014	0.636714	1.58307	0.13-13.83	0.0007752	1290	0.000565	7074	0.567326	1.37122	0.03-13.88	0.570015	1.49463	0.37-5.98	0	0.920752
CXCR6	3	45987962	chr3_45987962_A_C	C	A	UTR5	regulatory	-	47	NA	NA	0.0007874	1270	0	3014	0.296452	2.3751	0.06-Inf	0	1290	-	7074	NA	NA	NA	NA	NA	NA	NA	NA
CXCR6	3	45988979	rs753824355	A	G	exonic	regulatory	CXCR6:p.A336T	47.5	0.007172	0.99231	0	1270	0	3014	1	0	0.00-Inf	0.0007752	1290	0.000283	7074	0.395043	2.74321	0.05-52.69	0.353393	2.63675	0.34-20.43	0	0.950673
CXCR6	3	45988282	rs746505246	C	G	exonic	missense	CXCR6:p.K103N	47.7	0.074866	0.82615	0	1270	0.0003318	3014	1	0	0.00-92.42	0	1290	0.000141	7074	1	0	0.00-213.16	0.873478	1.20191	0.12-11.56	0	0.716876
CXCR6	3	45988156	rs768543024	A	G	exonic	regulatory	CXCR6:p.K61K	47.7	NA	NA	0	1270	0	3014	1	0	0.00-Inf	0	1290	-	7074	NA	NA	NA	NA	NA	NA	NA	NA
CXCR6	3	45988924	rs775944730	G	A	exonic	regulatory	CXCR6:p.Q317Q	47.8	NA	NA	0	1270	0	3014	1	0	0.00-Inf	0.00155	1290	0.000141	7074	0.0639929	10.9829	0.57-645.17	0.0582757	7.2307	0.93-56.04	0	0.513588
CXCR6	3	45988330	chr3_45988330_C_A	A	C	exonic	synonymous	CXCR6:p.I119I	47.7	NA	NA	0	1270	0	3014	1	0	0.00-Inf	0	1290	-	7074	NA	NA	NA	NA	NA	NA	NA	NA
CXCR6	3	45988801	rs140098665	T	C	exonic	regulatory	CXCR6:p.I276I	47.8	NA	NA	0	1270	0	3014	1	0	0.00-Inf	0.0007752	1290	-	7074	NA	NA	NA	NA	NA	NA	NA	NA
CXCR6	3	45988525	rs61751654	T	C	exonic	regulatory	CXCR6:p.D184D	47.7	NA	NA	0	1270	0	3014	1	0	0.00-Inf	0	1290	0	7074	1	0	0.00-Inf	0.364444	3.60657	0.23-57.68	0	0.767197
CXCR6	3	45988485	rs200297727	G	A	exonic	regulatory	CXCR6:p.N171S	47.6	0.034651	0.92077	0.0007874	1270	0	3014	0.296452	2.3751	0.06-Inf	0	1290	-	7074	NA	NA	NA	NA	NA	NA	NA	NA
CXCR6	3	45988828	rs200437385	C	T	exonic	regulatory	CXCR6:p.P285P	47.9	NA	NA	0	1270	0.0003318	3014	1	0	0.00-92.42	0	1290	0.000283	7074	1	0	0.00-29.21	0.955316	0.938955	0.10-8.50	0	0.884635
CXCR6	3	45988860	rs141955108	T	G	exonic	regulatory	CXCR6:p.R296L	47.9	0.076792	0.82231	0	1270	0.0003318	3014	1	0	0.00-92.42	0	1290	-	7074	NA	NA	NA	NA	NA	NA	NA	NA
CXCR6	3	45988190	chr3_45988190_C_T	T	C	exonic	regulatory	CXCR6:p.L73L	47.7	NA	NA	0	1270	0.0003318	3014	1	0	0.00-92.42	0	1290	-	7074	NA	NA	NA	NA	NA	NA	NA	NA
CXCR6	3	45988717	rs1221055000	T	C	exonic	synonymous	CXCR6:p.N248N	47.7	NA	NA	0	1270	0.0003318	3014	1	0	0.00-92.42	0	1290	0	7074	1	0	0.00-Inf	0.66966	1.71553	0.14-20.48	0	0.453348
CXCR6	3	45988501	chr3_45988501_C_T	T	C	exonic	regulatory	CXCR6:p.D176D	47.7	NA	NA	0	1270	0.0003318	3014	1	0	0.00-92.42	0	1290	-	7074	NA	NA	NA	NA	NA	NA	NA	NA
CXCR6	3	45985030	rs983400643	T	C	UTR5	regulatory	-	32.4	NA	NA	0	1234	0	2956	1	0	0.00-Inf	0.0008013	1248	-	7074	NA	NA	NA	NA	NA	NA	NA	NA
XCR1	3	46063484	rs767355373	T	G	intronic	intron	-	44.5	NA	NA	0	1262	0.0003322	3010	1	0	0.00-92.89	0	1284	0	7074	1	0	0.00-Inf	0.666865	1.72389	0.14-20.58	0	0.453425
XCR1	3	46062490	rs529280793	A	G	exonic	missense	XCR1:p.S317L	43.1	0.014446	0.97615	0	1266	0	3002	1	0	0.00-Inf	0.00078	1282	-	7074	NA	NA	NA	NA	NA	NA	NA	NA
XCR1	3	46063050	rs761886960	T	C	exonic	upstream	XCR1:p.S130S	46.6	NA	NA	0	1270	0.0003318	3014	1	0	0.00-92.42	0	1286	0.000141	7074	1	0	0.00-213.82	0.872419	1.20378	0.13-11.58	0	0.715872
XCR1	3	46068974	rs1193206012	G	T	UTR5	regulatory	-	47	NA	NA	0.001577	1268	0.0003318	3014	0.211074	4.75987	0.25-280.41	0.0007788	1284	0.000141	7074	0.283665	5.51286	0.07-431.23	0.0796571	5.06915	0.83-31.13	0	0.937447
XCR1	3	46068929	chr3_46068929_A_T	T	A	UTR5	regulatory	-	47.9	NA	NA	0.0007874	1270	0	3012	0.29659	2.37352	0.06-Inf	0	1290	-	7074	NA	NA	NA	NA	NA	NA	NA	NA
XCR1	3	46063052	rs370879585	C	A	exonic	upstream	XCR1:p.S130A	46.9	0.004911	0.99846	0.004724	1270	0.001991	3014	0.200758	2.37975	0.63-8.92	0.0007752	1290	0.000707	7074	1	1.09682	0.02-9.81	0.172186	2.01026	0.74-5.48	0	0.531896
XCR1	3	46062663	rs573724659	A	G	exonic	upstream	XCR1:p.C259C	46.5	NA	NA	0	1270	0.0003318	3014	1	0	0.00-92.42	0	1290	0.000141	7074	1	0	0.00-213.16	0.873478	1.20191	0.12-11.56	0	0.716876
XCR1	3	46063164	chr3_46063164_G_A	A	G	exonic	synonymous	XCR1:p.H92H	46.9	NA	NA	0.0007886	1268	0	3014	0.296123	2.37885	0.06-Inf	0	1290	0.000141	7074	1	0	0.00-213.16	0.266303	3.61044	0.38-34.72	0	0.555342
XCR1	3	46062816	rs922608630	A	G	exonic	upstream	XCR1:p.I208I	47	NA	NA	0	1270	0.0003318	3014	1	0	0.00-92.42	0	1290	0.000141	7074	1	0	0.00-213.16	0.873478	1.20191	0.12-11.56	0	0.716876
XCR1	3	46062694	rs181118021	A	G	exonic	upstream	XCR1:p.T249M	47.2	0.016648	0.97231	0.002362	1270	0.004645	3014	0.424891	0.507385	0.09-1.82	0.00155	1290	0.001696	7074	1	0.91382	0.10-4.11	0.371557	0.645779	0.25-1.69	0	0.554329
XCR1	3	46068933	rs1159261362	A	G	UTR5	regulatory	-	47.9	NA	NA	0	1270	0.0003318	3014	1	0	0.00-92.42	0.001553	1288	0.000565	7074	0.232986	2.74883	0.25-19.20	0.33535	2.09064	0.47-9.37	0	0.50035
XCR1	3	46063503	chr3_46063503_T_C	C	T	intronic	upstream	-	42.3	NA	NA	0	1246	0.0003331	3002	1	0	0.00-93.83	0	1250	0	7074	1	0	0.00-Inf	0.657244	1.75307	0.15-20.93	0	0.449532
XCR1	3	46062882	rs758777371	A	G	exonic	synonymous	XCR1:p.S186S	47	NA	NA	0	1270	0	3014	1	0	0.00-Inf	0	1290	0	7074	1	0	0.00-Inf	0.364444	3.60657	0.23-57.68	0	0.767197
XCR1	3	46063383	rs758306508	T	G	exonic	upstream	XCR1:p.S19R	47.2	0.063759	0.84846	0	1270	0.0003318	3014	1	0	0.00-92.42	0	1288	0.000141	7074	1	0	0.00-213.49	0.872949	1.20284	0.13-11.57	0	0.716375
XCR1	3	46063023	rs752197806	A	G	exonic	synonymous	XCR1:p.R139R	46.7	NA	NA	0.0007874	1270	0.001327	3014	1	0.592987	0.01-6.00	0	1288	0.001131	7074	0.617752	0	0.00-3.22	0.398634	0.473027	0.08-2.69	0	0.740177
XCR1	3	46063003	chr3_46063003_C_G	G	C	exonic	missense	XCR1:p.R146P	46.7	0.030521	0.93462	0.0007874	1270	0	3014	0.296452	2.3751	0.06-Inf	0	1288	-	7074	NA	NA	NA	NA	NA	NA	NA	NA
XCR1	3	46063223	chr3_46063223_G_A	A	G	exonic	synonymous	XCR1:p.L73L	47	NA	NA	0	1270	0	3014	1	0	0.00-Inf	0.0007752	1290	-	7074	NA	NA	NA	NA	NA	NA	NA	NA
XCR1	3	46062934	chr3_46062934_T_G	G	T	exonic	upstream	XCR1:p.K169T	47	0.035934	0.91462	0	1270	0.001327	3014	0.325807	0	0.00-3.60	0	1290	0	7074	1	0	0.00-Inf	0.834318	0.778759	0.07-8.11	32.4718	0.22364
XCR1	3	46063528	chr3_46063528_C_A	A	C	intronic	intron	-	34.3	NA	NA	0	1126	0.0003484	2870	1	0	0.00-99.25	0	1152	0.000141	7074	1	0	0.00-238.60	0.81104	1.31802	0.14-12.68	0	0.703418
XCR1	3	46063087	rs1335381226	T	A	exonic	missense	XCR1:p.F118Y	46.6	0.012672	0.97923	0	1268	0.0003318	3014	1	0	0.00-92.57	0	1288	-	7074	NA	NA	NA	NA	NA	NA	NA	NA
XCR1	3	46062629	rs551972565	A	T	exonic	upstream	XCR1:p.I271F	46.6	0.027073	0.94385	0.002362	1270	0.0006636	3014	0.158294	3.5659	0.41-42.72	0.003101	1290	0.00212	7074	0.520068	1.46376	0.35-4.60	0.191491	1.871	0.73-4.79	0	0.40678
XCR1	3	46063188	chr3_46063188_C_A	A	C	exonic	upstream	XCR1:p.L84F	46.9	0.090865	0.79769	0	1268	0.0003318	3014	1	0	0.00-92.57	0	1290	0	7074	1	0	0.00-Inf	0.669115	1.71715	0.14-20.50	0	0.453715
XCR1	3	46062656	chr3_46062656_T_C	C	T	exonic	upstream	XCR1:p.K262E	46.5	0.018574	0.96846	0.0007874	1270	0	3014	0.296452	2.3751	0.06-Inf	0	1290	0	7074	1	0	0.00-Inf	0.1418	6.41493	0.54-76.57	0	0.919201
XCR1	3	46063363	chr3_46063363_G_A	A	G	exonic	upstream	XCR1:p.A26V	47.2	0.016325	0.97385	0	1270	0	3014	1	0	0.00-Inf	0	1290	-	7074	NA	NA	NA	NA	NA	NA	NA	NA
XCR1	3	46062922	rs78405233	A	G	exonic	upstream	XCR1:p.S173L	47	0.005726	0.99769	0.0007874	1270	0.001327	3014	1	0.592987	0.01-6.00	0.0007752	1290	0	7074	0.154232	5.48798	0.14-Inf	0.559559	1.71341	0.28-10.46	64.5213	0.0931779
XCR1	3	46063378	rs750354912	A	G	exonic	upstream	XCR1:p.P21L	47.2	0.014362	0.97615	0	1270	0.0003318	3014	1	0	0.00-92.42	0	1290	-	7074	NA	NA	NA	NA	NA	NA	NA	NA
XCR1	3	46063343	rs140218706	T	C	exonic	upstream	XCR1:p.A33T	47.2	0.004988	0.99846	0	1270	0	3014	1	0	0.00-Inf	0	1290	-	7074	NA	NA	NA	NA	NA	NA	NA	NA
XCR1	3	46063030	chr3_46063030_G_A	A	G	exonic	missense	XCR1:p.T137I	46.6	0.022592	0.95692	0.0007874	1270	0	3012	0.29659	2.37352	0.06-Inf	0	1290	-	7074	NA	NA	NA	NA	NA	NA	NA	NA
XCR1	3	46069034	chr3_46069034_T_G	G	T	upstream	regulatory	-	41.2	NA	NA	0	1224	0	2992	1	0	0.00-Inf	0.0007987	1252	-	7074	NA	NA	NA	NA	NA	NA	NA	NA
XCR1	3	46062567	chr3_46062567_C_T	T	C	exonic	upstream	XCR1:p.G291G	45.9	NA	NA	0	1270	0.0003318	3014	1	0	0.00-92.42	0	1290	-	7074	NA	NA	NA	NA	NA	NA	NA	NA
XCR1	3	46062972	rs770851613	A	G	exonic	upstream	XCR1:p.A156A	46.8	NA	NA	0.0007874	1270	0.0003318	3014	0.505069	2.37431	0.03-186.16	0.0007752	1290	0.000283	7074	0.395043	2.74321	0.05-52.69	0.30639	2.57856	0.42-15.84	0	0.938485
XCR1	3	46063323	rs1399389370	C	G	exonic	upstream	XCR1:p.C39W	47	0.016556	0.97308	0	1270	0	3014	1	0	0.00-Inf	0	1290	0.000283	7074	1	0	0.00-29.21	0.755548	1.46429	0.13-16.16	0	0.760198
XCR1	3	46068799	chr3_46068799_T_A	A	T	intronic	intron	-	32.4	NA	NA	0	1062	0.0003404	2938	1	0	0.00-107.71	0	1134	-	7074	NA	NA	NA	NA	NA	NA	NA	NA
XCR1	3	46063281	rs779760487	T	C	exonic	upstream	XCR1:p.L53L	47	NA	NA	0	1270	0	3014	1	0	0.00-Inf	0	1290	-	7074	NA	NA	NA	NA	NA	NA	NA	NA
XCR1	3	46063250	chr3_46063250_A_G	G	A	exonic	upstream	XCR1:p.S64P	47.2	0.042005	0.89615	0	1270	0.0006636	3014	1	0	0.00-12.64	0	1290	-	7074	NA	NA	NA	NA	NA	NA	NA	NA
XCR1	3	46063009	rs181024730	T	C	exonic	upstream	XCR1:p.R144H	46.9	0.020311	0.96615	0.002362	1270	0.0009954	3014	0.370129	2.37648	0.32-17.75	0.003106	1288	0.000848	7074	0.0542829	3.66978	0.76-15.50	0.025406	3.10483	1.15-8.38	0	0.676625
XCR1	3	46063033	rs1377358310	A	G	exonic	upstream	XCR1:p.S136F	46.6	0.024861	0.94923	0	1270	0.000332	3012	1	0	0.00-92.36	0	1290	0	7074	1	0	0.00-Inf	0.669889	1.71485	0.14-20.47	0	0.453193
XCR1	3	46063199	rs377699037	T	C	exonic	upstream	XCR1:p.A81T	47	0.006561	0.99385	0	1268	0.0003318	3014	1	0	0.00-92.57	0	1290	0	7074	1	0	0.00-Inf	0.669115	1.71715	0.14-20.50	0	0.453715
XCR1	3	46062775	rs757552327	T	C	exonic	upstream	XCR1:p.R222H	46.9	0.042434	0.89538	0	1270	0.0003318	3014	1	0	0.00-92.42	0	1290	0	7074	1	0	0.00-Inf	0.66966	1.71553	0.14-20.48	0	0.453348
XCR1	3	46069059	chr3_46069059_G_C	C	G	upstream	regulatory	-	33.9	NA	NA	0	1074	0.0003444	2904	1	0	0.00-105.28	0	1094	-	7074	NA	NA	NA	NA	NA	NA	NA	NA
XCR1	3	46062771	rs148335914	T	C	exonic	synonymous	XCR1:p.T223T	46.9	NA	NA	0	1270	0	3014	1	0	0.00-Inf	0.0007752	1290	-	7074	NA	NA	NA	NA	NA	NA	NA	NA
XCR1	3	46063406	rs778906589	C	A	exonic	upstream	XCR1:p.F12V	47.1	0.012927	0.97923	0	1270	0.0009954	3014	0.559624	0	0.00-5.74	0	1290	0.001696	7074	0.233715	0	0.00-1.97	0.209022	0.269476	0.03-2.08	0	0.834661
XCR1	3	46063377	rs368378214	T	C	exonic	synonymous	XCR1:p.P21P	47.3	NA	NA	0	1270	0.0003318	3014	1	0	0.00-92.42	0	1290	0	7074	1	0	0.00-Inf	0.66966	1.71553	0.14-20.48	0	0.453348
XCR1	3	46062782	rs745493157	A	G	exonic	missense	XCR1:p.R220C	46.9	0.133273	0.73077	0	1270	0	3014	1	0	0.00-Inf	0.00155	1290	0.000141	7074	0.0639929	10.9829	0.57-645.17	0.0582757	7.2307	0.93-56.04	0	0.513588
aChromosome. bhg19 position. CVariant ID with format "chromosome_position_reference allele_alternate allele (according to hg19)", or SNP (rs) number according to dbSNP build 151. dAlternative allele. eReference allele. fMean sequencing depth. gMendelian Clinically Applicable Pathogenicity. hVariants with M-CAP sensitivity score ≤ 0.95 were judged as possibly pathogenic. iMAF, minor allele frequen…
