# Supplementary material for: Convergent transcriptomic and genomic evidence supporting a dysregulation of CXCL16 and CCL5 in Alzheimer’s disease
Source: Alzheimers Res Ther. 2023 Jan 21;15:17. doi: 10.1186/s13195-022-01159-5 (PMC9863145; doi:10.1186/s13195-022-01159-5)
Supplement: Supplementary file 3 — Additional file 3. Association results of common variants in 31 chemokine genes in Han Chinese of AD. [file 13195_2022_1159_MOESM3_ESM.xlsx]

## Sheet: common variants
Association results of common variants in 31 chemokine genes in Han Chinese with AD
Gene	Variant IDa	Chrb	Positionc	Location	MeanDPd	Alt/Refe	Stage 1 (Southern cohort)							Stage 2 (Eastern cohort)							Stage 3 (meta-analysis)
							MAF of casesf	Allele no. of cases	MAF of controlsf	Allele no. of controls	P value	ORg	95% CIh	MAF of casesf	Allele no. of cases	MAF of controlsf	Allele no. of controls	P value	ORg	95% CIh	P value	ORg	95% CIh	Het I2(%)i	Het Pj
CCL1	rs61758325	17	32688804	exonic	45.6	C/A	0.01893	1268	0.02289	3014	0.490954	0.823431	0.49-1.33	0.01398	1288	0.016257	7074	0.628636	0.857665	0.49-1.42	0.315673	0.839273	0.60-1.18	0	0.907343
CCL11	rs1129844	17	32612894	exonic	49.3	A/G	0.1791	1256	0.1764	3004	0.826037	1.0187	0.85-1.21	0.1442	1276	0.139949	7074	0.693779	1.0355	0.87-1.23	0.663996	1.02717	0.91-1.16	0	0.89459
CCL11	rs55901334	17	32614637	exonic	45.5	A/C	0.01104	1268	0.01095	3014	1	1.00851	0.50-1.94	0.009317	1288	0.008482	7074	0.743099	1.09937	0.54-2.07	0.817737	1.05339	0.68-1.64	0	0.848445
CCL14	rs113937434	17	34313674	exonic	51.3	A/G	0.02918	1268	0.03915	3014	0.127358	0.737667	0.49-1.08	0.02403	1290	-	7074	NA	NA	NA	NA	NA	NA	NA	NA
CCL14	rs75238886	17	34313612	exonic	49.1	A/G	0.02992	1270	0.03915	3014	0.153296	0.756989	0.51-1.11	0.02484	1288	-	7074	NA	NA	NA	NA	NA	NA	NA	NA
CCL15	rs854625	17	34328461	exonic	66.4	A/G	0.3137	1256	0.3366	2998	0.152823	0.901016	0.78-1.04	0.288	1264	-	7074	NA	NA	NA	NA	NA	NA	NA	NA
CCL16	rs74842203	17	34304680	exonic	81.7	T/C	0.07323	1270	0.05607	3014	0.0361032	1.33015	1.01-1.74	0.07209	1290	-	7074	NA	NA	NA	NA	NA	NA	NA	NA
CCL16	rs11080369	17	34305164	intronic	55.4	C/A	0.05757	1268	0.07034	3014	0.139476	0.807397	0.60-1.07	0.04961	1290	-	7074	NA	NA	NA	NA	NA	NA	NA	NA
CCL16	rs151132172	17	34308557	upstream	38.9	A/G	0.008786	1252	0.01	3000	0.863512	0.877518	0.40-1.81	0.006369	1256	-	7074	NA	NA	NA	NA	NA	NA	NA	NA
CCL16	rs114853983	17	34305362	intronic	38.3	T/C	0.07899	1114	0.05713	2958	0.0137872	1.41546	1.07-1.86	0.07941	1146	-	7074	NA	NA	NA	NA	NA	NA	NA	NA
CCL16	rs79254649	17	34304605	exonic	75.4	A/C	0.07323	1270	0.05607	3014	0.0361032	1.33015	1.01-1.74	0.07209	1290	-	7074	NA	NA	NA	NA	NA	NA	NA	NA
CCL2	rs13900	17	32583911	UTR3	42.2	C/T	0.4492	1182	0.4645	2954	0.388073	0.940515	0.82-1.08	0.4163	1206	0.414051	7074	0.89936	1.0091	0.89-1.14	0.622255	0.977279	0.89-1.07	0	0.452402
CCL2	rs4586	17	32583269	exonic	71.8	T/C	0.451	1266	0.4634	3006	0.459848	0.951337	0.83-1.09	0.4291	1284	0.41391	7074	0.310085	1.0644	0.94-1.20	0.800534	1.01152	0.93-1.11	34.2664	0.217424
CCL2	rs28730833	17	32582494	intronic	33.5	A/T	0.01221	1228	0.01159	2934	0.875258	1.05475	0.53-2.00	0.01047	1242	0.008764	7074	0.517119	1.1963	0.60-2.21	0.591485	1.1245	0.73-1.73	0	0.773377
CCL3	rs1130371	17	34416537	exonic	79.6	A/G	0.3951	1268	0.3872	3006	0.630903	1.03366	0.90-1.18	0.392	1278	-	7074	NA	NA	NA	NA	NA	NA	NA	NA
CCL8	rs1133763	17	32647831	exonic	45.9	C/A	0.2871	1254	0.3003	2994	0.397166	0.938403	0.81-1.09	0.2836	1266	0.286684	7074	0.839525	0.984842	0.86-1.13	0.455909	0.963436	0.87-1.06	0	0.6302
CCL8	rs70937035	17	32646017	upstream	40.8	A/T	0.01367	1244	0.01176	2976	0.646495	1.16421	0.61-2.14	0.01125	1244	0.009189	7074	0.524633	1.22734	0.63-2.22	0.395043	1.1955	0.79-1.80	0	0.89992
CCL8	rs41410552	17	32646131	upstream	83.1	A/G	0.2866	1270	0.3015	3012	0.341294	0.930964	0.80-1.08	0.2845	1290	0.28527	7074	0.97326	0.996209	0.87-1.14	0.486652	0.966081	0.88-1.06	0	0.496651
CCL8	rs41339751	17	32647298	exonic	41.8	T/C	0.02208	1268	0.01828	3008	0.398353	1.21238	0.74-1.96	0.01724	1276	0.018943	7074	0.737299	0.908615	0.55-1.44	0.776639	1.04792	0.76-1.45	0	0.382126
CCR1	rs3181080	3	46249929	upstream	64	T/A	0.04365	1260	0.03564	3002	0.219457	1.23492	0.87-1.74	0.05677	1286	0.055414	7074	0.842743	1.02585	0.78-1.33	0.359433	1.09975	0.90-1.35	0	0.386737
CCR1	rs137916685	3	46244920	exonic	51	G/A	0.01339	1270	0.01327	3014	1	1.00874	0.53-1.83	0.02403	1290	0.019084	7074	0.23344	1.26561	0.82-1.89	0.327809	1.17609	0.85-1.63	0	0.522046
CCR1	rs34423195	3	46249722	intronic	68.5	G/A	0.04344	1266	0.03586	3012	0.255283	1.22121	0.86-1.72	0.05659	1290	0.055414	7074	0.843075	1.02247	0.78-1.33	0.390873	1.09304	0.89-1.34	0	0.406728
CCR3	rs4987053	3	46306700	exonic	53.6	C/T	0.03937	1270	0.03285	3014	0.315059	1.20674	0.84-1.72	0.04651	1290	0.050325	7074	0.625861	0.920526	0.68-1.22	0.827599	1.02451	0.82-1.27	29.4622	0.233786
CCR3	rs9853223	3	46284093	intronic	60.7	A/G	0.3119	1228	0.3201	2996	0.610625	0.962752	0.83-1.11	0.2886	1258	0.289652	7074	0.946237	0.994667	0.87-1.14	0.680876	0.979821	0.89-1.08	0	0.742931
CCR5	rs1800452	3	46415061	exonic	69.1	A/G	0.06063	1270	0.06901	3014	0.347352	0.870712	0.66-1.15	0.06822	1290	0.067713	7074	0.951979	1.00799	0.79-1.28	0.541673	0.946233	0.79-1.13	0	0.423246
CCR6	rs193057414	6	167549660	intronic	65.8	C/T	0.01575	1270	0.01294	3014	0.47469	1.22051	0.67-2.15	0.003101	1290	0.008058	7074	0.0512105	0.382909	0.10-1.04	0.810697	0.943153	0.58-1.52	74.3088	0.0485055
CCR6	rs3093007	6	167549775	exonic	74.1	C/T	0.04252	1270	0.04778	3014	0.474476	0.885074	0.63-1.23	0.05668	1288	0.048912	7074	0.238103	1.16831	0.89-1.52	0.660139	1.04627	0.86-1.28	42.6668	0.186609
CCR6	rs117290001	6	167525350	UTR5	64.9	G/C	0.02765	1266	0.0219	3014	0.270288	1.26997	0.81-1.95	0.03023	1290	0.032796	7074	0.732184	0.919396	0.63-1.30	0.724468	1.04884	0.80-1.37	27.3872	0.240584
CCR6	rs1012656	6	167525303	UTR5	64.8	C/G	0.4063	1260	0.4006	3008	0.732307	1.02418	0.89-1.17	0.4099	1276	0.422392	7074	0.423149	0.949783	0.84-1.07	0.70091	0.982545	0.90-1.07	0	0.413194
CCR6	rs2071171	6	167550042	exonic	147.5	C/T	0.4866	1270	0.4967	3010	0.569447	0.960533	0.84-1.10	0.5093	1288	0.517105	7074	0.627718	0.969306	0.86-1.09	0.432413	0.965344	0.88-1.05	0	0.919797
CCR6	rs3093009	6	167549477	intronic	63.5	G/A	0.1313	1264	0.1379	3010	0.590839	0.945355	0.77-1.15	0.131	1282	0.122844	7074	0.407557	1.07683	0.90-1.29	0.826331	1.01473	0.89-1.16	0	0.330312
CCR6	rs75158174	6	167525399	UTR5	65.9	A/G	0.01654	1270	0.01029	3014	0.0938424	1.61789	0.88-2.92	0.01163	1290	0.009613	7074	0.540024	1.21211	0.64-2.15	0.0944791	1.40197	0.94-2.08	0	0.474895
CCR7	rs588019	17	38715107	intronic	44.2	A/G	0.06815	1262	0.06129	3002	0.408775	1.11999	0.85-1.47	0.05607	1284	0.056828	7074	0.947804	0.985961	0.75-1.28	0.611234	1.04912	0.87-1.26	0	0.499457
CCRL2	rs3204849	3	46450070	exonic	179.6	T/A	0.4567	1270	0.4456	3014	0.522848	1.04587	0.91-1.20	0.4698	1290	0.476817	7074	0.649432	0.972119	0.86-1.10	0.919503	1.00456	0.92-1.10	0	0.419194
CCRL2	rs11266744	3	46449978	exonic	169.4	A/C	0.4566	1268	0.4456	3014	0.522629	1.04559	0.91-1.20	0.4705	1288	0.476675	7074	0.693418	0.975522	0.86-1.10	0.887849	1.00637	0.92-1.10	0	0.443834
CCRL2	rs3204850	3	46450297	exonic	65.8	G/A	0.04252	1270	0.03749	3014	0.437473	1.14006	0.80-1.60	0.04264	1290	0.049618	7074	0.32376	0.853005	0.63-1.14	0.768899	0.967787	0.78-1.20	39.9542	0.196876
CX3CR1	rs3732379	3	39307256	exonic	55.1	T/C	0.03386	1270	0.0282	3014	0.326533	1.2076	0.81-1.77	0.02248	1290	0.024032	7074	0.842435	0.933974	0.60-1.40	0.620986	1.07108	0.82-1.41	0	0.35596
CX3CR1	rs11715522	3	39323163	exonic	91.4	A/C	0.3499	1266	0.3468	3010	0.860438	1.01365	0.88-1.17	0.3331	1288	0.33192	7074	0.948715	1.00522	0.88-1.14	0.849382	1.00905	0.92-1.11	0	0.930125
CX3CR1	rs3732380	3	39307562	exonic	52.3	T/C	0.02441	1270	0.02258	3012	0.73864	1.08323	0.68-1.69	0.03333	1290	0.034068	7074	1	0.977679	0.69-1.37	0.907967	1.01556	0.78-1.32	0	0.710831
CX3CR1	rs3732378	3	39307162	exonic	52.8	A/G	0.03386	1270	0.02721	3014	0.234522	1.25307	0.84-1.85	0.02248	1290	0.023042	7074	1	0.975071	0.63-1.46	0.438355	1.11418	0.85-1.46	0	0.369606
CX3CR1	rs17038679	3	39307545	exonic	56.3	A/G	0.03622	1270	0.04015	3014	0.60423	0.898544	0.62-1.28	0.04574	1290	0.045095	7074	0.884361	1.01491	0.75-1.35	0.759693	0.966297	0.78-1.20	0	0.594054
CXCL1	rs181868085	4	74735429	exonic	47.2	A/C	0.03724	1262	0.03098	3002	0.301028	1.20999	0.83-1.75	0.03678	1278	0.023466	7074	0.00887374	1.58885	1.12-2.22	0.0062607	1.4018	1.10-1.79	17.1798	0.271841
CXCL1	rs2071425	4	74735244	exonic	37.5	G/A	0.4	1210	0.3819	2904	0.292032	1.07905	0.94-1.24	0.3988	1206	0.406789	7074	0.611836	0.967279	0.85-1.10	0.731362	1.01629	0.93-1.11	25.1802	0.247644
CXCL1	rs4074	4	74736144	intronic	65.8	A/G	0.4698	1260	0.4366	2996	0.0501179	1.14369	1.00-1.31	0.4573	1288	0.491094	7074	0.0269204	0.873194	0.77-0.99	0.746758	0.98553	0.90-1.08	88.6891	0.00294536
CXCL1	rs7656335	4	74735524	intronic	54.2	C/G	0.1321	1264	0.1156	3010	0.135505	1.1645	0.95-1.42	0.1178	1282	0.122986	7074	0.643033	0.952066	0.79-1.15	0.516949	1.04552	0.91-1.20	53.2468	0.143606
CXCL1	rs11547681	4	74735150	UTR5	46.7	T/G	0.3232	1244	0.3051	2956	0.257602	1.0872	0.94-1.26	0.3193	1256	0.334606	7074	0.298343	0.932662	0.82-1.06	0.986136	0.999155	0.91-1.10	59.2901	0.117046
CXCL10	rs3921	4	76942943	UTR3	37.2	C/G	0.04383	1118	0.05367	2944	0.230715	0.808244	0.57-1.13	0.05357	1176	0.047357	7074	0.377512	1.13867	0.85-1.51	0.908025	0.987613	0.80-1.22	59.1946	0.117476
CXCL11	rs6532111	4	76955914	exonic	74.3	T/C	0.04186	1266	0.05375	3014	0.107832	0.769218	0.55-1.06	0.0521	1286	0.047215	7074	0.435843	1.10914	0.83-1.46	0.635447	0.951541	0.77-1.17	66.3222	0.0848578
CXCL11	rs6819597	4	76957171	UTR5	172.5	C/T	0.04173	1270	0.05375	3014	0.107647	0.76669	0.55-1.06	0.05202	1288	0.047215	7074	0.47812	1.10732	0.83-1.45	0.61963	0.949322	0.77-1.17	66.6273	0.0834464
CXCL13	rs17002743	4	78531932	intronic	39.7	T/C	0.05085	1180	0.03898	2976	0.0881331	1.32081	0.94-1.83	0.04312	1206	0.054849	7074	0.0957639	0.776483	0.57-1.05	0.947385	0.992717	0.80-1.23	82.5111	0.0167926
CXCL16	rs1050997	17	4641755	exonic	78.5	C/T	0.2872	1264	0.3013	3010	0.359551	0.934144	0.81-1.08	0.2952	1284	0.27382	7074	0.119041	1.11063	0.97-1.27	0.584792	1.02741	0.93-1.13	66.9521	0.0819442
CXCL16	rs2304973	17	4642222	intronic	48.8	A/G	0.08689	1266	0.09487	3004	0.4522	0.907819	0.71-1.15	0.06532	1286	0.08199	7074	0.0434622	0.782455	0.61-0.99	0.045026	0.844533	0.72-1.00	0	0.378265
CXCL16	rs1876444	17	4638484	exonic	91.9	T/C	0.3746	1268	0.398	3010	0.159595	0.905987	0.79-1.04	0.3952	1288	0.382245	7074	0.383349	1.05598	0.93-1.19	0.760382	0.986036	0.90-1.08	63.3576	0.098536
CXCL16	rs1050998	17	4638737	exonic	56	A/G	0.3778	1244	0.4023	2990	0.138052	0.902019	0.79-1.04	0.3935	1268	0.384365	7074	0.551745	1.03933	0.92-1.18	0.591901	0.975425	0.89-1.07	56.6065	0.129
CXCL16	rs2250333	17	4642069	intronic	80.5	A/G	0.2808	1268	0.2981	3006	0.269739	0.919241	0.79-1.07	0.2905	1284	0.271699	7074	0.173992	1.09752	0.96-1.25	0.788793	1.01341	0.92-1.12	68.211	0.0761255
CXCL16	rs1051009	17	4637886	UTR3	50.7	G/A	0.4711	1244	0.5013	2972	0.073567	0.885796	0.77-1.01	0.4634	1258	0.466638	7074	0.854012	0.987202	0.87-1.12	0.173625	0.940046	0.86-1.03	29.0358	0.235196
CXCL16	rs2277680	17	4638563	exonic	97.5	G/A	0.3847	1266	0.4054	3014	0.218345	0.916766	0.80-1.05	0.3967	1288	0.384789	7074	0.418837	1.05148	0.93-1.19	0.80492	0.988702	0.90-1.08	54.4892	0.138254
CXCL16	rs3744700	17	4638010	intronic	33.3	T/G	0.1	1160	0.1057	2866	0.608496	0.939861	0.74-1.18	0.1088	1176	0.111252	7074	0.841106	0.975702	0.79-1.19	0.5905	0.959963	0.83-1.11	0	0.806983
CXCL9	rs2276885	4	76928729	upstream	55.6	G/A	0.4951	1220	0.4997	2996	0.81209	0.981829	0.86-1.12	0.4678	1244	0.470031	7074	0.901958	0.991263	0.88-1.12	0.774213	0.986994	0.90-1.08	0	0.916959
CXCL9	rs2276886	4	76928428	intronic	39.1	T/C	0.4076	1126	0.3895	2940	0.298485	1.07881	0.94-1.24	0.4289	1140	0.428612	7074	1	1.00137	0.88-1.14	0.467363	1.03541	0.94-1.14	0	0.439038
CXCR2	rs2230054	2	219000310	exonic	84	T/C	0.3425	1270	0.3289	3010	0.394301	1.06296	0.92-1.22	0.3647	1286	0.345208	7074	0.181488	1.08886	0.96-1.23	0.113749	1.07731	0.98-1.18	0	0.799505
CXCR2	rs4674259	2	218991005	UTR5	97.8	A/G	0.376	1266	0.3689	3012	0.677405	1.03097	0.90-1.18	0.3941	1284	0.373763	7074	0.168578	1.08972	0.96-1.23	0.185988	1.06309	0.97-1.16	0	0.551503
CXCR2	rs11574750	2	219000292	exonic	59	T/C	0.03233	1268	0.03981	3014	0.253803	0.805854	0.55-1.17	0.03023	1290	0.028273	7074	0.716062	1.07149	0.74-1.53	0.592657	0.933885	0.73-1.20	19.3399	0.265515
CXCR4	rs2228014	2	136873084	exonic	77.3	A/G	0.1333	1268	0.1454	3012	0.313794	0.903698	0.74-1.10	0.1209	1290	0.125813	7074	0.647426	0.955853	0.79-1.15	0.285023	0.93074	0.82-1.06	0	0.67644
CXCR5	rs10892307	11	118754649	UTR5	49.6	G/C	0.06309	1268	0.0674	3012	0.637602	0.931814	0.70-1.22	0.06522	1288	0.060221	7074	0.486398	1.08877	0.84-1.39	0.869787	1.01512	0.85-1.21	0	0.397553
CXCR5	rs598207	11	118765267	exonic	63.8	C/G	0.184	1266	0.2106	3006	0.0501949	0.84557	0.71-1.00	0.21	1286	0.220667	7074	0.39955	0.938545	0.81-1.09	0.0527087	0.89724	0.80-1.00	0	0.35595
CXCR5	rs2276344	11	118754518	upstream	30.9	A/T	0.158	1152	0.1603	2876	0.886487	0.982915	0.81-1.19	0.1451	1144	0.126661	7074	0.0872699	1.17033	0.97-1.40	0.262147	1.07676	0.95-1.23	42.7619	0.186243
CXCR6	rs2234358	3	45989044	UTR3	66.4	T/G	0.3227	1252	0.3298	3008	0.667323	0.968198	0.84-1.12	0.358	1268	0.360192	7074	0.8989	0.99071	0.87-1.12	0.683147	0.980753	0.89-1.08	0	0.810646
XCR1	rs71327010	3	46068835	intronic	42	T/G	0.04589	1242	0.0457	2998	1	1.00451	0.72-1.39	0.07063	1260	0.062058	7074	0.258372	1.14871	0.90-1.46	0.347941	1.09485	0.91-1.32	0	0.505355
XCR1	rs7623476	3	46068843	intronic	50.2	G/A	0.301	1256	0.2977	2996	0.854322	1.0155	0.88-1.18	0.3016	1280	0.315804	7074	0.326106	0.935431	0.82-1.07	0.541468	0.970473	0.88-1.07	0	0.405437
XCR1	rs2230322	3	46063329	exonic	56.9	C/T	0.04567	1270	0.04579	3014	1	0.997321	0.72-1.38	0.06977	1290	0.062058	7074	0.290726	1.13354	0.89-1.44	0.408217	1.08262	0.90-1.31	0	0.522251
aSNP (rs) number according to dbSNP build 151. bChromosome. chg19_Position. dMean sequencing depth. eAlternative allele/reference allele. fMAF, Minor allele frequency. gOdds ratio calculated with respect to the alternative allele. h95% confidence interval of OR. iHeterogeneity statistic. jP-value for heterogeneity statistic.
